# Supplementary material for: Deafness Gene Expression Patterns in the Mouse Cochlea Found by Microarray Analysis
Source: PLoS One. 2014 Mar 27;9(3):e92547. doi: 10.1371/journal.pone.0092547 (PMC3967995; doi:10.1371/journal.pone.0092547)
Supplement: Table S1 — Gene list showing at least two-fold change in expression in one turn compared to the other turn. (XLSX) [file pone.0092547.s001.xlsx]

## Sheet: Table S1
	Table S1. Gene list showing at least two-fold change in expression in one turn compared to the other turn.
	Gene Symbol	Accession Number	Gene Name [Mus musculus]	Signal Intensity Averages			Fold Change						Corrected p-value
				apex	middle	basal	apex/basal	up in apex/basal	apex/middle	up in apex/middle	middle/basal	up in middle/basal	(oneway ANNOVA)
	A2m	BC072642	alpha-2-macroglobulin	1602.27	2610.59	5916.6	3.88241	basal	1.81691	middle	2.13682	basal	0.0001725
	Abi3bp	NM_001014399	ABI gene family, member 3 (NESH) binding protein	281.746	148.648	76.4699	3.61566	apex	1.73624	apex	2.08247	middle	5.95082e-05
	Ablim2	AK082707	actin-binding LIM protein 2	592.216	515.066	264.215	2.36447	apex	1.07309	apex	2.20341	middle	0.0138254
	Acan	AK132351	aggrecan	137.664	195.966	815.033	6.26763	basal	1.58599	middle	3.95187	basal	7.03744e-05
	Acbd7	NM_030063	acyl-Coenzyme A binding domain containing 7	2392.02	2284.89	527.665	4.49998	apex	1	-	4.65673	middle	4.92255e-05
	Accn2	ENSMUST00000023758	amiloride-sensitive cation channel 2, neuronal	129.192	117.312	54.0317	2.53687	apex	1.02377	apex	2.47798	middle	0.00892113
	Ace2	EF408739	angiotensin I converting enzyme (peptidyl-dipeptidase A) 2	38.732	48.0118	86.4335	2.26277	basal	1.34602	middle	1.68108	basal	0.000600257
	Ache	AK036443	acetylcholinesterase	423.026	385.279	165.863	2.7329	apex	1.03371	apex	2.64377	middle	0.0102493
	Acox2	NM_053115	acyl-Coenzyme A oxidase 2, branched chain	36.7456	49.1576	75.487	2.0918	basal	1.43808	middle	1.45458	basal	0.00109263
	Acta2	ENSMUST00000039631	actin, alpha 2, smooth muscle, aorta	854.492	955.359	1935.55	2.31505	basal	1.22023	middle	1.89722	basal	2.06732e-05
	Actr3b	ENSMUST00000088244	ARP3 actin-related protein 3 homolog B (yeast)	87.5896	88.2136	41.0814	2.18493	apex	1.08932	middle	2.38009	middle	0.00446345
	Adam22	AK082335	a disintegrin and metallopeptidase domain 22	240.003	178.962	93.4564	2.62495	apex	1.26986	apex	2.06712	middle	0.00948826
	Adam23	AY545641	a disintegrin and metallopeptidase domain 23	883.266	731.807	343.03	2.83328	apex	1.14558	apex	2.47322	middle	0.020684
	Adamts20	AK142029	a disintegrin-like and metallopeptidase (reprolysin type) with thrombospondin type 1 motif, 20	53.3437	41.5823	22.9633	2.29638	apex	1.188	apex	1.93299	middle	0.000369845
	Adamts6	ENSMUST00000065766	a disintegrin-like and metallopeptidase (reprolysin type) with thrombospondin type 1 motif, 6	47.7632	32.0468	18.486	2.50558	apex	1.3765	apex	1.82026	middle	0.000377178
	Adarb1	NM_001024837	adenosine deaminase, RNA-specific, B1	444.667	382.234	195.48	2.31778	apex	1.08507	apex	2.13607	middle	0.00818424
	Adcy1	AK137002	adenylate cyclase 1	215.04	181.644	97.89	2.27135	apex	1.10695	apex	2.05191	middle	0.01459
	Add2	AF189770	adducin 2 (beta)	166.386	142.992	65.4564	2.70627	apex	1.09594	apex	2.46936	middle	0.011453
	Adm	NM_009627	adrenomedullin	211.64	292.685	433.06	2.05355	basal	1.48867	middle	1.37946	basal	0.00364744
	Adra1d	NM_013460	adrenergic receptor, alpha 1d	63.7963	64.2574	27.5278	2.36269	apex	1.06794	middle	2.52322	middle	0.00643451
	Adra2a	NM_007417	adrenergic receptor, alpha 2a	2305.82	3280.66	4719.7	2.08282	basal	1.54921	middle	1.34444	basal	2.28771e-05
	Afap1l1	ENSMUST00000035734	actin filament associated protein 1-like 1	482.617	518.404	1157.73	2.43116	basal	1.17154	middle	2.07518	basal	3.26267e-05
	Agr3	NM_207531	anterior gradient homolog 3 (Xenopus laevis)	231.696	98.2181	31.8804	7.03843	apex	2.15292	apex	3.26925	middle	2.62763e-05
	Akap12	ENSMUST00000045730	A kinase (PRKA) anchor protein (gravin) 12	1206.07	783.306	425.305	2.81847	apex	1.44027	apex	1.95691	middle	0.000659308
	Akap5	NM_001101471	A kinase (PRKA) anchor protein 5	89.8465	48.1272	21.6299	4.08541	apex	1.74301	apex	2.34389	middle	3.64424e-05
	Akap6	DQ233646	A kinase (PRKA) anchor protein 6	165.728	129.897	51.7646	3.53183	apex	1.21273	apex	2.9123	middle	0.00865796
	Aldh1a3	AF253409	aldehyde dehydrogenase family 1, subfamily A3	918.842	836.296	364.218	2.817	apex	1.04606	apex	2.69295	middle	0.023071
	Aldh1b1	AK151349	aldehyde dehydrogenase 1 family, member B1	149.908	137.32	66.1775	2.27177	apex	1.00274	middle	2.27799	middle	0.00407105
	Alox12	S80446	arachidonate 12-lipoxygenase	70.9274	45.5454	34.1385	2.03798	apex	1.42445	apex	1.43072	middle	0.000274153
	Alox12e	BC013751	arachidonate lipoxygenase, epidermal	49.2933	13.7688	13.2953	3.49858	apex	3.1413	apex	1.11374	middle	0.0001725
	Amica1	AY093688	adhesion molecule, interacts with CXADR antigen 1	494.28	547.278	1022.41	2.12831	basal	1.22049	middle	1.74381	basal	0.00243112
	Amph	BC054718	amphiphysin	475.686	401.097	168.838	3.0123	apex	1.11712	apex	2.6965	middle	0.00807669
	Angpt1	NM_009640	angiopoietin 1	44.0927	23.8128	16.7421	2.57303	apex	1.69505	apex	1.51797	middle	0.000132461
	Angpt2	AK186615	angiopoietin 2	122.808	132.279	68.2382	1.83281	apex	1.16022	middle	2.12647	middle	0.0087696
	Angptl1	ENSMUST00000027885	angiopoietin-like 1	42.7288	66.214	105.901	2.5621	basal	1.72396	middle	1.48617	basal	0.00718073
	Ank1	AK147278	ankyrin 1, erythroid	283.942	251.314	105.162	2.93915	apex	1.06699	apex	2.75462	middle	0.0129188
	Ank2	ENSMUST00000044443	ankyrin 2, brain	1426.15	1155.77	564.064	2.58399	apex	1.16706	apex	2.21409	middle	0.00820363
	Ankfn1	BC152843	ankyrin-repeat and fibronectin type III domain containing 1	68.1894	48.2968	31.1103	2.1646	apex	1.29944	apex	1.6658	middle	0.000757559
	Ankrd34b	NM_175455	ankyrin repeat domain 34B	151.77	140.258	40.6052	5.62289	apex	1.00807	apex	5.5779	middle	0.018424
	Anks1b	AK132228	ankyrin repeat and sterile alpha motif domain containing 1B	84.6764	51.9153	24.1016	3.47679	apex	1.51187	apex	2.29966	middle	9.89403e-05
	Anxa8	AJ002390	annexin A8	22.7369	37.0651	53.5644	2.44589	basal	1.71107	middle	1.42945	basal	0.00617144
	Ap3b2	BC030306	adaptor-related protein complex 3, beta 2 subunit	386.218	333.932	167.873	2.3532	apex	1.07115	apex	2.19689	middle	0.00449152
	Apba1	BC141181	amyloid beta (A4) precursor protein binding, family A, member 1	878.089	727.983	372.477	2.39218	apex	1.12609	apex	2.12433	middle	0.00491229
	Apba2	NM_007461	amyloid beta (A4) precursor protein-binding, family A, member 2	278.042	236.435	119.812	2.36301	apex	1.09444	apex	2.15911	middle	0.00421523
	Apoa4	M64248	apolipoprotein A-IV	573.034	243.791	52.362	10.6914	apex	2.15367	apex	4.96425	middle	1.36594e-06
	Apoc3	L04150	apolipoprotein C-III	463.629	339.257	88.2614	5.11853	apex	1.24821	apex	4.10071	middle	1.63732e-06
	Apof	BC022795	apolipoprotein F	87.3261	233.791	970.974	9.91315	basal	2.5524	middle	3.88386	basal	0.00464292
	Aqp4	AK039777	aquaporin 4	488.317	261.204	127.477	3.74137	apex	1.72253	apex	2.17202	middle	1.40003e-05
	Arg2	BC023349	arginase type II	658.983	705.469	1347.85	2.06887	basal	1.16635	middle	1.7738	basal	0.000218946
	Arhgap10	BC172679	Rho GTPase activating protein 10	278.289	175.531	129.153	2.11146	apex	1.45469	apex	1.45149	middle	2.07278e-05
	Arhgap24	ENSMUST00000112853	Rho GTPase activating protein 24	145.511	122.25	66.4683	2.17681	apex	1.10889	apex	1.96305	middle	0.00194863
	Arhgef4	BC094608	Rho guanine nucleotide exchange factor (GEF) 4	262.727	251.06	111.611	2.5089	apex	1.02328	middle	2.5673	middle	0.0124672
	Arsj	BC117813	arylsulfatase J	142.469	77.8428	65.7617	2.1267	apex	1.69512	apex	1.2546	middle	0.000509615
	Art1	AK009902	ADP-ribosyltransferase 1	53.5911	44.6575	25.7337	2.04032	apex	1.10005	apex	1.85475	middle	0.000207459
	Asgr1	U09362	asialoglycoprotein receptor 1	167.603	180.383	458.014	2.79394	basal	1.16938	middle	2.38925	basal	1.12331e-05
	Asphd1	NM_001039645	aspartate beta-hydroxylase domain containing 1	658.925	634.264	292.478	2.36456	apex	1.02468	middle	2.42292	middle	0.014274
	Astn2	AK051472	astrotactin 2	132.685	95.7575	53.2111	2.50689	apex	1.29727	apex	1.93243	middle	0.00443914
	Atcay	AK039411	ataxia, cerebellar, Cayman type homolog (human)	161.672	155.309	85.5604	1.97382	apex	1.02052	middle	2.01431	middle	0.0318521
	Atp1a3	BC027000	ATPase, Na+/K+ transporting, alpha 3 polypeptide	2981.35	2642.86	1398.12	2.21896	apex	1.05442	apex	2.10444	middle	0.0157908
	Atp1b3	AK214140	ATPase, Na+/K+ transporting, beta 3 polypeptide	7550.05	8616.3	15440.4	2.09991	basal	1.25237	middle	1.67675	basal	8.82776e-05
	Atp2b2	AK032399	ATPase, Ca++ transporting, plasma membrane 2	689.632	531.714	268.991	2.61763	apex	1.2164	apex	2.15195	middle	0.00470242
	Atp2b3	ENSMUST00000088429	ATPase, Ca++ transporting, plasma membrane 3	250.932	207.588	102.9	2.54248	apex	1.14221	apex	2.22594	middle	0.013891
	Atp6v1g2	AB076405	ATPase, H+ transporting, lysosomal V1 subunit G2	810.676	822.076	377.55	2.33339	apex	1.08278	middle	2.52656	middle	0.0222307
	Atp6v1g3	BC107267	ATPase, H+ transporting, lysosomal V1 subunit G3	13.4693	26.6107	215.76	16.2743	basal	2.14634	middle	7.58234	basal	1.63732e-06
	Atp8a2	NM_015803	ATPase, aminophospholipid transporter-like, class I, type 8A, member 2	306.632	241.171	119.383	2.65183	apex	1.20506	apex	2.20057	middle	0.00992137
	B3galt1	AK139979	UDP-Gal:betaGlcNAc beta 1,3-galactosyltransferase, polypeptide 1	367.58	301.18	141.284	2.66593	apex	1.16858	apex	2.28135	middle	0.00947977
	B3galt5	NM_001122993	UDP-Gal:betaGlcNAc beta 1,3-galactosyltransferase, polypeptide	1226.31	1308.04	653.992	1.9618	apex	1.13967	middle	2.2358	middle	0.0222681
	B3gat1	BC023052	beta-1,3-glucuronyltransferase 1 (glucuronosyltransferase P)	148.68	118.713	46.8266	3.36256	apex	1.18552	apex	2.83637	middle	0.00419858
	Bche	M99492	butyrylcholinesterase	439.382	251.456	155.819	2.76505	apex	1.6154	apex	1.71168	middle	9.52649e-05
	Bend6	AK219349	BEN domain containing 6	733.535	669.621	277.581	2.99795	apex	1.03479	apex	2.89714	middle	0.0201019
	Bex1	ENSMUST00000058125	brain expressed gene 1	3265.61	2020.82	1584.05	2.01747	apex	1.48237	apex	1.36098	middle	4.20454e-05
	Bex2	AK132005	brain expressed X-linked 2	5790.67	6010.86	2389.88	2.65108	apex	1.10055	middle	2.91765	middle	0.0149265
	Bex4	ENSMUST00000059397	brain expressed gene 4	3673.08	2634.28	1747.1	2.04641	apex	1.27226	apex	1.60848	middle	7.03744e-05
	Bhmt2	AK145901	betaine-homocysteine methyltransferase 2	74.3033	43.8817	22.942	3.1771	apex	1.58895	apex	1.9995	middle	0.00040086
	Brsk2	AY660739	BR serine/threonine kinase 2	210.791	182.965	87.5342	2.44552	apex	1.07312	apex	2.27888	middle	0.00353015
	Bst1	D31788	bone marrow stromal cell antigen 1	43.0104	52.4677	129.922	3.14694	basal	1.3569	middle	2.31922	basal	7.03744e-05
	Bves	AK046765	blood vessel epicardial substance	89.705	76.0728	24.7083	3.6918	apex	1.11544	apex	3.30971	middle	0.000635077
	C1ql3	ENSMUST00000061545	C1q-like 3	1917.98	1067.61	439.137	4.66556	apex	1.69812	apex	2.74749	middle	0.00234018
	Cabp2	AK007488	calcium binding protein 2	271.856	285.864	149.611	1.77914	apex	1.13961	middle	2.02751	middle	0.000825892
	Cacna2d3	ENSMUST00000022567	calcium channel, voltage-dependent, alpha2/delta subunit 3	282.788	265.856	128.865	2.3255	apex	1.00118	middle	2.32824	middle	0.0168891
	Cacng2	ENSMUST00000019290	calcium channel, voltage-dependent, gamma subunit 2	261.015	295.135	121.44	2.42157	apex	1.18937	middle	2.88014	middle	0.0248435
	Cacng4	AJ272045	calcium channel, voltage-dependent, gamma subunit 4	54.0108	62.607	170.989	3.39367	basal	1.28457	middle	2.64188	basal	0.00304809
	Cadm3	ENSMUST00000111220	cell adhesion molecule 3	609.181	573.082	280.008	2.27601	apex	1.00739	middle	2.29283	middle	0.014725
	Cadps	D86214	Ca2+-dependent secretion activator	352.432	300.843	128.745	3.06523	apex	1.1081	apex	2.76621	middle	0.0163942
	Calb1	ENSMUST00000029876	calbindin 1	100.629	60.1981	19.7495	5.41662	apex	1.5673	apex	3.45601	middle	0.00241969
	Calb2	ENSMUST00000003754	calbindin 2	13289.6	14185	4643.62	3.29023	apex	1.13054	middle	3.71972	middle	0.00987053
	Caly	NM_026769	calcyon neuron-specific vesicular protein	86.9256	91.8541	48.9707	1.83295	apex	1.12689	middle	2.06553	middle	0.0217629
	Camk4	AK043114	calcium/calmodulin-dependent protein kinase IV	54.2276	63.787	26.3771	2.19329	apex	1.24104	middle	2.72195	middle	0.0158565
	Camta1	BC150740	calmodulin binding transcription activator 1	333.667	256.673	124.644	2.75317	apex	1.21795	apex	2.2605	middle	0.00405062
	Cap2	AK033071	CAP, adenylate cyclase-associated protein, 2 (yeast)	160.603	141.824	70.0572	2.36119	apex	1.06434	apex	2.21846	middle	0.00944883
	Capn6	BC052167	calpain 6	145.448	89.0975	55.9093	2.54752	apex	1.50539	apex	1.69227	middle	3.1414e-05
	Car10	AK012302	carbonic anhydrase 10	133.06	138.227	57.9845	2.58706	apex	1.10093	middle	2.84817	middle	0.026248
	Car2	BC044806	carbonic anhydrase 2	7017.2	12306.7	29974	4.36328	basal	1.92421	middle	2.26757	basal	1.12331e-05
	Cbln1	AK158885	cerebellin 1 precursor protein	31.5437	37.1504	100.287	3.20218	basal	1.28673	middle	2.48862	basal	0.000913172
	Cbr2	X07411	carbonyl reductase 2	275.685	274.862	728.454	2.70826	basal	1.089	middle	2.48693	basal	0.000122724
	Ccdc134	NM_172428	coiled-coil domain containing 134	198.332	254.381	402.321	2.07183	basal	1.40443	middle	1.47521	basal	0.000143186
	Ccdc80	BC022704	coiled-coil domain containing 80	2053.52	2513.48	5309.76	2.64742	basal	1.33713	middle	1.97993	basal	6.86215e-05
	Ccdc85a	AK085366	coiled-coil domain containing 85A	440.265	341.89	219.87	2.00325	apex	1.19995	apex	1.66945	middle	0.0083222
	Ccl7	AK078827	chemokine (C-C motif) ligand 7	59.0904	76.1823	137.674	2.35719	basal	1.37458	middle	1.71484	basal	0.00515895
	Ccr6	NM_001190333	chemokine (C-C motif) receptor 6	492.207	722.686	188.611	2.55824	apex	1.60496	middle	4.10588	middle	0.000187518
	Cd164l2	NM_027152	CD164 sialomucin-like 2	710.642	585.433	317.555	2.21876	apex	1.1145	apex	1.99082	middle	0.000261552
	Cdh6	D82029	cadherin 6	197.194	92.8025	54.9773	3.5438	apex	1.96366	apex	1.80469	middle	4.92255e-05
	Cdh9	NM_009869	cadherin 9	108.612	107.185	37.0969	3.29682	apex	1.05164	middle	3.46706	middle	0.00868605
	Cdhr4	NM_001122635	cadherin-related family member 4	115.912	123.182	227.719	2.04533	basal	1.18084	middle	1.7321	basal	0.00095564
	Cdk5r1	AK084003	cyclin-dependent kinase 5, regulatory subunit 1 (p35)	1542.21	1511.62	684.119	2.419	apex	1.02835	middle	2.48758	middle	0.0217265
	Cdkn2c	U19596	cyclin-dependent kinase inhibitor 2C (p18, inhibits CDK4)	103.017	62.6582	38.5939	2.71086	apex	1.5466	apex	1.75279	middle	0.00880223
	Cend1	ENSMUST00000124444	cell cycle exit and neuronal differentiation 1	1900.86	1801.07	699.748	3.03399	apex	1.00717	middle	3.05573	middle	0.0134229
	Ces3	AK078879	carboxylesterase 3	3462.41	2065.03	1518.42	2.23775	apex	1.53637	apex	1.45652	middle	0.000262202
	Chad	ENSMUST00000040418	chondroadherin	146.77	223.233	584.678	4.04497	basal	1.64887	middle	2.45318	basal	0.000104984
	Chd5	AK147563	chromodomain helicase DNA binding protein 5	203.865	172.585	91.289	2.25619	apex	1.10573	apex	2.04046	middle	0.00590619
	Chga	AK144504	chromogranin A	2529.69	2298.21	1156.61	2.27608	apex	1.02563	apex	2.21919	middle	0.0142325
	Chgb	AK133629	chromogranin B	3526.88	3639.86	1498.76	2.4813	apex	1.09871	middle	2.72623	middle	0.00928321
	Chl1	AK053039	cell adhesion molecule with homology to L1CAM	83.52	38.2099	23.6129	3.4297	apex	2.01926	apex	1.69849	middle	0.000109498
	Chrna10	BC147245	cholinergic receptor, nicotinic, alpha polypeptide 10	172.99	105.463	47.112	3.60331	apex	1.51095	apex	2.38479	middle	3.68155e-05
	Chrna9	BC153038	cholinergic receptor, nicotinic, alpha polypeptide 9	256.019	157.619	72.7353	3.43942	apex	1.49443	apex	2.3015	middle	3.41687e-05
	Chrnb2	AF089739	cholinergic receptor, nicotinic, beta polypeptide 2 (neuronal)	124.788	106.235	55.7207	2.33488	apex	1.09958	apex	2.12343	middle	0.0142325
	Chst1	AF280087	carbohydrate (keratan sulfate Gal-6) sulfotransferase 1	3171.89	1689.06	1516.76	2.05767	apex	1.73181	apex	1.18816	middle	0.000917746
	Chst2	AB011452	carbohydrate sulfotransferase 2	2367.19	1929.2	997.759	2.41203	apex	1.14033	apex	2.1152	middle	0.00348973
	Chst3	BC055055	carbohydrate (chondroitin 6/keratan) sulfotransferase 3	179.624	186.268	529.039	3.00275	basal	1.13195	middle	2.65273	basal	7.3916e-05
	Chst5	ENSMUST00000034430	carbohydrate (N-acetylglucosamine 6-O) sulfotransferase 5	1533.39	1358.91	2994.27	1.97051	basal	1.03585	apex	2.04115	basal	0.000269802
	Cidea	NM_007702	cell death-inducing DNA fragmentation factor, alpha subunit-like effector A	195.177	228.339	385.118	2.00905	basal	1.27437	middle	1.57651	basal	0.000194874
	Cited4	BC025116	Cbp/p300-interacting transactivator, with Glu/Asp-rich carboxy-terminal domain, 4	7772.97	9059.48	15410	2.00923	basal	1.2743	middle	1.57673	basal	0.00059244
	Ckmt1	Z13968	creatine kinase, mitochondrial 1, ubiquitous	1899.74	1849.66	1006.76	1.92697	apex	1.05137	middle	2.02597	middle	0.0217674
	Clca5	ENSMUST00000040465	chloride channel calcium activated 5	241.745	282.056	662.805	2.78312	basal	1.27007	middle	2.19132	basal	1.19251e-05
	Cldn10a	NM_001160099	claudin 10	41.5229	25.4001	18.9613	2.17042	apex	1.52006	apex	1.42786	middle	0.000200312
	Cldn22	NM_029383	claudin 22	1168.5	223.36	977.983	1.16644	apex	4.83327	apex	4.1436	basal	2.48338e-05
	Clec2l	ENSMUST00000114874	C-type lectin domain family, member L	817.679	778.587	370.085	2.37624	apex	1.02237	middle	2.4294	middle	0.0179521
	Clgn	U08373	calmegin	136.295	122.094	47.0695	3.1557	apex	1.06046	apex	2.97579	middle	0.0115114
	Clic6	AK077599	chloride intracellular channel 6	246.035	407.909	581.307	2.40723	basal	1.81287	middle	1.32786	basal	3.05414e-05
	Clip4	BC011280	CAP-GLY domain containing linker protein family, member 4	199.435	196.345	93.0878	2.19484	apex	1.04989	middle	2.30434	middle	0.0072119
	Clrn1	ENSMUST00000072551	clarin 1	119.571	104.923	43.9893	3.01727	apex	1.06563	apex	2.83145	middle	0.0121229
	Clstn3	BC041781	calsyntenin 3	301.474	265.15	149.316	2.04762	apex	1.06259	apex	1.927	middle	0.0116333
	Clvs1	AK147767	clavesin 1	114.878	100.392	47.616	2.46568	apex	1.06818	apex	2.3083	middle	0.00644126
	Clvs2	AK039308	clavesin 2	64.3485	63.4744	33.3855	1.98011	apex	1.0691	middle	2.11694	middle	0.0218365
	Cml1	AK002975	camello-like 1	6239.6	7083.44	16853.5	2.74634	basal	1.22857	middle	2.2354	basal	1.46079e-05
	Cnksr2	AK047636	connector enhancer of kinase suppressor of Ras 2	100.037	66.7786	36.3993	2.80179	apex	1.39451	apex	2.00916	middle	0.00388996
	Cnnm1	NM_031396	cyclin M1	186.048	177.128	97.3715	1.9989	apex	1.017	middle	2.03288	middle	0.0273206
	Cnr1	BC070447	cannabinoid receptor 1 (brain)	307.81	256.152	140.748	2.28425	apex	1.14884	apex	1.9883	middle	0.0292864
	Cntnap2	ENSMUST00000114641	contactin associated protein-like 2	117.25	102.283	55.8339	2.12601	apex	1.07486	apex	1.97794	middle	0.0172416
	Cntnap5a	BC156221	contactin associated protein-like 5A	245.182	199.763	73.201	3.60114	apex	1.16666	apex	3.0867	middle	0.00591792
	Cntnap5b	AK082656	contactin associated protein-like 5B	57.8787	49.5618	25.349	2.27475	apex	1.09254	apex	2.08207	middle	0.00417427
	Cntnap5c	NM_001081653	contactin associated protein-like 5C	93.8162	76.6201	34.0744	2.82494	apex	1.16359	apex	2.42779	middle	0.00516296
	Col23a1	AF410792	collagen, type XXIII, alpha 1	70.5556	49.8304	31.1624	2.22316	apex	1.31029	apex	1.69669	middle	1.50051e-05
	Corin	BC138339	corin	163.217	229.035	422.962	2.63349	basal	1.51737	middle	1.73557	basal	2.30058e-05
	Coro6	ENSMUST00000021190	coronin 6	120.003	115.847	57.8505	2.15817	apex	1.02542	middle	2.21303	middle	0.0149465
	Cox7a1	ENSMUST00000098594	cytochrome c oxidase, subunit VIIa 1	3272.74	5025.77	10482.4	3.26029	basal	1.67373	middle	1.94792	basal	2.30058e-05
	Cplx1	AK134820	complexin 1	4035.99	3624.96	1423.76	3.28118	apex	1.05125	apex	3.12123	middle	0.0162117
	Cplx2	BC048487	complexin 2	354.833	250.977	169.308	2.04332	apex	1.29111	apex	1.5826	middle	0.000140291
	Cpne9	BC115728	copine family member IX	334.844	304.338	154.428	2.31223	apex	1.03579	apex	2.23233	middle	0.0207498
	Cpsf4l	AK005072	cleavage and polyadenylation specific factor 4-like	62.4859	96.2916	318.958	5.07059	basal	1.64958	middle	3.07386	basal	0.000158979
	Crabp1	AK144397	cellular retinoic acid binding protein I	93.0937	42.3994	72.6502	1.24798	apex	2.03501	apex	1.63064	basal	0.0199509
	Crabp2	M35523	cellular retinoic acid binding protein II	926.432	465.569	316.488	2.89857	apex	1.82288	apex	1.5901	middle	0.000140291
	Crhbp	NM_198408	corticotropin releasing hormone binding protein	1311.47	1925.35	4002.87	3.14884	basal	1.65573	middle	1.90178	basal	0.00143879
	Crhr1	AF483485	corticotropin releasing hormone receptor 1	313.708	205.617	119.078	2.59043	apex	1.39978	apex	1.8506	middle	0.000259436
	Crmp1	AK159049	collapsin response mediator protein 1	130.182	102.103	56.1631	2.37268	apex	1.18623	apex	2.00018	middle	0.00666462
	Crtac1	ENSMUST00000048630	cartilage acidic protein 1	135.086	71.7732	25.4932	5.25347	apex	1.74972	apex	3.00247	middle	0.000429539
	Crygn	BC120914	crystallin, gamma N	1867.2	2130.5	5780.69	3.14547	basal	1.25669	middle	2.50298	basal	0.000170649
	Crym	ENSMUST00000033198	crystallin, mu	450.454	301.512	140.052	3.13692	apex	1.37103	apex	2.288	middle	2.63635e-05
	Csmd1	AY017475	CUB and Sushi multiple domains 1	57.9923	47.1647	25.4105	2.24994	apex	1.14651	apex	1.96243	middle	0.00371132
	Csrnp3	EF210820	cysteine-serine-rich nuclear protein 3	57.1717	48.3289	23.7233	2.42898	apex	1.11446	apex	2.17952	middle	0.012671
	Cthrc1	ENSMUST00000067072	collagen triple helix repeat containing 1	324.76	365.146	687.207	2.17553	basal	1.23321	middle	1.76412	basal	3.2551e-05
	Ctnna2	ENSMUST00000079296	catenin (cadherin associated protein), alpha 2	86.0178	69.9943	36.7597	2.40263	apex	1.16242	apex	2.06692	middle	0.0111843
	Ctnna3	AK030166	catenin (cadherin associated protein), alpha 3	47.5769	42.0747	22.7995	2.0618	apex	1.0715	apex	1.92422	middle	0.00692072
	Cxadr	AK011900	coxsackie virus and adenovirus receptor	585.684	308.485	220.119	2.60232	apex	1.75221	apex	1.48517	middle	6.65283e-06
	Cxcl13	NM_018866	hemokine (C-X-C motif) ligand 13	123.688	53.3262	22.9093	5.10277	apex	2.1033	apex	2.42607	middle	0.000211873
	Cybrd1	NM_028593	cytochrome b reductase 1	71.1244	35.1811	19.9091	3.53816	apex	1.87737	apex	1.88463	middle	0.000313787
	Cygb	ENSMUST00000021166	cytoglobin	608.463	563.878	242.168	2.63583	apex	1.01517	apex	2.59644	middle	0.0100083
	Daam2	BC050043	dishevelled associated activator of morphogenesis 2	142.245	149.994	385.09	2.75621	basal	1.14798	middle	2.40092	basal	6.65283e-06
	Dapk2	NM_010019	death-associated protein kinase 2	100.364	104.394	209.187	2.17424	basal	1.15888	middle	1.87617	basal	0.000223789
	Darc	AY289754	Duffy blood group, chemokine receptor	1158.25	954.55	392.502	3.27343	apex	1.15032	apex	2.84565	middle	0.0127385
	Dbc1	BC079630	deleted in bladder cancer 1 (human)	167.115	144.402	67.427	2.53989	apex	1.08516	apex	2.34056	middle	0.00677817
	Dcn	ENSMUST00000105287	decorin	11015	16248.4	29460.3	2.67068	basal	1.6059	middle	1.66305	basal	0.000272354
	Ddit4l	AK006617	DNA-damage-inducible transcript 4-like	325.806	188.566	117.872	2.70536	apex	1.58517	apex	1.70667	middle	6.59841e-05
	Defb25	DV062453	defensin beta 25	1017.44	796.47	417.306	2.38646	apex	1.16831	apex	2.04265	middle	9.3366e-05
	Degs2	AF466377	degenerative spermatocyte homolog 2 (Drosophila), lipid desaturase	529.24	760.005	2097.88	4.0461	basal	1.57708	middle	2.56556	basal	2.62763e-05
	Dfnb59	BC152932	deafness, autosomal recessive 59 (human)	216.493	187.21	86.6819	2.49949	apex	1.06903	apex	2.33809	middle	0.000590757
	Dgkb	AK161933	diacylglycerol kinase, beta	159.902	108.641	57.7302	2.70948	apex	1.36008	apex	1.99215	middle	6.83457e-05
	Dgki	AK086550	diacylglycerol kinase, iota	95.6042	72.8165	43.6925	2.141	apex	1.21586	apex	1.76089	middle	0.000799941
	Dio2	AF096875	deiodinase, iodothyronine, type II	307.658	304.81	758.418	2.50297	basal	1.0755	middle	2.32725	basal	8.91522e-05
	Diras1	NM_145217	DIRAS family, GTP-binding RAS-like 1	2260.72	2052.14	850.071	2.86244	apex	1.04068	apex	2.75054	middle	0.00995246
	Disp2	AK038938	dispatched homolog 2 (Drosophila)	265.273	225.453	134.878	2.01049	apex	1.09128	apex	1.84232	middle	0.0208412
	Dlg2	AK032411	discs, large homolog 2 (Drosophila)	405.73	363.823	196.823	2.11014	apex	1.04712	apex	2.0152	middle	0.0147093
	Dmgdh	NM_028772	dimethylglycine dehydrogenase precursor	221.631	119.671	41.2686	5.23693	apex	1.72611	apex	3.03396	middle	5.12454e-05
	Dmp1	BC113753	dentin matrix protein 1	838.109	792.437	1684.4	2.13277	basal	1.06605	middle	2.00063	basal	0.00103957
	Dmrta1	AF542047	doublesex and mab-3 related transcription factor like family A1	214.464	103.126	79.4499	2.6933	apex	1.92763	apex	1.39721	middle	0.00039377
	Dnajc5b	ENSMUST00000029132	DnaJ (Hsp40) homolog, subfamily C, member 5 beta	158.976	121.969	45.9821	3.43262	apex	1.21946	apex	2.81486	middle	3.81167e-05
	Dnajc6	NM_001164584	DnaJ (Hsp40) homolog, subfamily C, member 6	233.654	189.237	91.7395	2.59785	apex	1.14972	apex	2.25956	middle	0.00283353
	Dner	BC128476	delta/notch-like EGF-related receptor	390.395	337.996	144.314	2.87371	apex	1.08492	apex	2.64878	middle	0.00614262
	Dnm1	L31395	dynamin 1	1770.67	1536.6	751.799	2.44443	apex	1.07806	apex	2.26743	middle	0.0102725
	Dnm3	NM_172646	dynamin 3	378.229	303.895	170.802	2.27893	apex	1.17137	apex	1.94553	middle	0.0132692
	Dpep1	AK132644	dipeptidase 1 (renal)	52.696	94.9142	364.962	7.2763	basal	2.01723	middle	3.60707	basal	0.000198763
	Dpf3	AK039011	D4, zinc and double PHD fingers, family 3	110.13	84.078	50.7771	2.15672	apex	1.21187	apex	1.77967	middle	0.000665691
	Dpp10	ENSMUST00000112606	dipeptidylpeptidase 10	142.163	66.4484	54.3675	2.56394	apex	1.96473	apex	1.30498	middle	3.81423e-05
	Dpp6	AK082186	dipeptidylpeptidase 6	102.018	79.1136	43.7248	2.35102	apex	1.21475	apex	1.9354	middle	0.00679354
	Dpysl2	Y10339	dihydropyrimidinase-like 2	2787.45	1615.95	1100.13	2.4876	apex	1.58793	apex	1.56657	middle	6.84841e-05
	Dscam	NM_031174	Down syndrome cell adhesion molecule	69.1248	58.4201	30.6392	2.24918	apex	1.11102	apex	2.02443	middle	0.00281883
	Dst	U25158	dystonin	1069.65	833.256	472.995	2.23732	apex	1.20822	apex	1.85176	middle	0.00798116
	Dync1i1	NM_010063	dynein cytoplasmic 1 intermediate chain 1	1065.5	1116.72	513.424	2.22528	apex	1.11269	middle	2.47605	middle	0.0232179
	Dytn	NM_001081658	dystrotelin	51.1159	35.0629	16.2887	3.0945	apex	1.34451	apex	2.30159	middle	2.93433e-05
	Ebf3	NM_001113415	early B-cell factor 3	308.716	367.169	652.663	2.15687	basal	1.29819	middle	1.66144	basal	1.19251e-05
	Ecel1	NM_021306	endothelin converting enzyme-like 1	404.089	91.161	56.8292	6.96375	apex	4.14311	apex	1.6808	middle	5.43748e-05
	Egfl6	AK078534	EGF-like-domain, multiple 6	116.698	61.1808	22.9737	4.95198	apex	1.7392	apex	2.84728	middle	8.82776e-05
	Egflam	ENSMUST00000058593	EGF-like, fibronectin type III and laminin G domains	62.5927	42.9838	30.1514	2.04628	apex	1.35479	apex	1.5104	middle	0.000630977
	Egr2	NM_010118	early growth response 2	349.826	336.351	156.929	2.24734	apex	1.04051	middle	2.33837	middle	0.0029395
	Elavl2	NM_207686	ELAV (embryonic lethal, abnormal vision, Drosophila)-like 2 (Hu antigen B)	95.721	85.5782	42.0132	2.35871	apex	1.05102	apex	2.24421	middle	0.0110073
	Elavl3	ENSMUST00000003501	ELAV (embryonic lethal, abnormal vision, Drosophila)-like 3 (Hu antigen C)	279.408	253.738	131.505	2.18818	apex	1.03188	apex	2.12057	middle	0.0136295
	Elavl4	DQ437511	ELAV (embryonic lethal, abnormal vision, Drosophila)-like 4 (Hu antigen D)	937.859	892.359	405.838	2.59283	apex	1.00016	middle	2.59325	middle	0.0288324
	Elmod1	BC144961	ELMO domain containing 1	145.202	113.333	50.0855	2.87728	apex	1.17645	apex	2.44574	middle	0.000321698
	Emcn	ENSMUST00000119475	endomucin	4304.84	3635.14	2008.77	2.09665	apex	1.08174	apex	1.93821	middle	0.000516757
	Emilin2	AK171309	elastin microfibril interfacer 2	4198.05	1809.28	331.33	12.5758	apex	2.1685	apex	5.79933	middle	6.65283e-06
	Endou	NM_001168693	endonuclease, polyU-specific	233.304	319.727	544.845	2.39737	basal	1.5039	middle	1.5941	basal	0.00116022
	Engase	BC120924	endo-beta-N-acetylglucosaminidase	113.096	114.965	238.443	2.14408	basal	1.10576	middle	1.939	basal	6.83457e-05
	Eno2	X52380	enolase 2, gamma neuronal	1481.88	1318.07	573.123	2.79188	apex	1.05597	apex	2.6439	middle	0.0112404
	Enpp6	AK079352	ectonucleotide pyrophosphatase/phosphodiesterase 6	39.5872	85.8261	475.793	12.3155	basal	2.37667	middle	5.18184	basal	6.65283e-06
	Entpd8	ENSMUST00000114380	ectonucleoside triphosphate diphosphohydrolase 8	43.9266	50.2876	92.4296	2.18109	basal	1.27225	middle	1.71436	basal	0.000563632
	Epb4.1l3	AB523363	erythrocyte protein band 4.1-like 3	886.809	679.396	295.491	3.17128	apex	1.22589	apex	2.58692	middle	0.00469187
	Epha3	NM_010140	Eph receptor A3	199.934	63.5873	34.7391	5.65998	apex	2.9596	apex	1.91241	middle	6.84484e-05
	Epyc	AK157900	epiphycan	40558.5	21121.6	11522.3	3.43822	apex	1.75831	apex	1.95542	middle	4.63553e-06
	Esrrg	BC082324	estrogen-related receptor gamm	344.378	301.9	154.57	2.30433	apex	1.06742	apex	2.15879	middle	0.0101958
	Fam159b	AK020882	family with sequence similarity 159, member B	61.0192	82.9135	24.3672	2.45394	apex	1.45434	middle	3.56886	middle	3.02777e-05
	Fam167b	NM_182783	family with sequence similarity 167, member B	86.193	126.83	208.474	2.48658	basal	1.60813	middle	1.54626	basal	0.000259779
	Fam40b	BC172034	family with sequence similarity 40, member B	172.919	104.193	67.187	2.52093	apex	1.52525	apex	1.6528	middle	0.000104754
	Fam78a	BC137951	family with sequence similarity 78, member A	278.204	246.015	129.187	2.23185	apex	1.05402	apex	2.11746	middle	0.0140447
	Fam78b	AK047703	family with sequence similarity 78, member B	94.8833	72.7436	47.8939	2.05081	apex	1.21767	apex	1.68421	middle	0.035225
	Fam81a	NM_029784	family with sequence similarity 81, member A	148.543	131.333	72.5793	2.00063	apex	1.03727	apex	1.92875	middle	8.90418e-06
	Fam84a	BC005488	family with sequence similarity 84, member A	150.096	25.8903	28.6605	5.19697	apex	5.81056	apex	1.11807	basal	0.000515556
	Fbll1	BC052068	fibrillarin-like 1	167.78	176.88	95.377	1.81253	apex	1.13697	middle	2.06079	middle	0.022393
	Fbn2	BC063774	fibrillin 2	47.9854	29.9559	21.2835	2.21584	apex	1.4865	apex	1.49065	middle	0.000109498
	Fbp1	AK149527	fructose bisphosphatase 1	62.9087	82.2531	130.941	2.10736	basal	1.41873	middle	1.48539	basal	0.00223494
	Fbxo40	BC107407	F-box protein 40	138.688	109.727	35.7473	4.44795	apex	1.19513	apex	3.72173	middle	0.00522071
	Fcrlb	AY513660	Fc receptor-like	588.626	533.199	235.57	2.4506	apex	1.01176	apex	2.42211	middle	2.2591e-05
	Fgf10	U94517	fibroblast growth factor 10	476.976	447.901	141.216	4.03708	apex	1.02841	apex	3.92557	middle	0.0128818
	Fgf12	AF020739	fibroblast growth factor 12	555.337	498.681	178.31	3.33297	apex	1.0451	apex	3.18914	middle	0.00610806
	Fgf18	AK078245	fibroblast growth factor 18	1294.08	1265.22	672.085	1.97712	apex	1.04715	middle	2.07034	middle	0.0140827
	Fgl2	AK036784	fibrinogen-like protein 2	30.6536	63.4771	130.73	5.0673	basal	1.93595	middle	2.61748	basal	0.0264173
	Fhl2	AK147024	four and a half LIM domains 2	601.569	417.693	208.244	2.83571	apex	1.31825	apex	2.15112	middle	0.000221427
	Fhod3	BC056371	formin homology 2 domain containing 3	127.154	107.618	58.8574	2.16849	apex	1.10767	apex	1.95771	middle	0.00571895
	Fkbp1b	AB285017	FK506 binding protein 1b	668.255	660.118	303.168	2.2844	apex	1.05009	middle	2.39882	middle	0.0100586
	Flt3	NM_010229	FMS-like tyrosine kinase 3	159.554	155.929	69.4278	2.4321	apex	1.03954	middle	2.52825	middle	0.0134199
	Fmo2	BC031415	flavin containing monooxygenase 2	66.1774	29.6806	19.7998	3.23574	apex	2.10754	apex	1.53532	middle	0.000402746
	Fmo6	NM_001178038	flavin containing monooxygenase 6	254.972	348.382	185.543	1.39409	apex	1.46555	middle	2.0431	middle	0.0408822
	Fmod	NM_021355	fibromodulin	470.285	392.552	133.935	3.48531	apex	1.09141	apex	3.1934	middle	0.000223789
	Fn1	AK147249	fibronectin 1	641.057	239.237	168.832	3.72138	apex	2.48446	apex	1.49786	middle	1.7741e-05
	Foxc2	X74040	forkhead box C2	930.613	1294.21	1877.23	2.06135	basal	1.51853	middle	1.35747	basal	0.000293449
	Foxd2	NM_008593	forkhead box D2	389.778	185.847	73.3388	5.26203	apex	1.92345	apex	2.73572	middle	8.90418e-06
	Foxd3	AF067421	forkhead box D3	136.647	170.926	83.0552	1.69847	apex	1.34423	middle	2.28314	middle	0.0149465
	Foxg1	ENSMUST00000021333	forkhead box G1	1315.18	987.968	451.848	3.05809	apex	1.24267	apex	2.46091	middle	0.00442448
	Foxo6	AJ571690	forkhead box O6	47.2817	48.338	96.0559	2.04418	basal	1.07936	middle	1.89388	basal	0.00356048
	Frmd3	BC037727	FERM domain containing 3	325.675	274.276	126.469	2.6713	apex	1.1155	apex	2.3947	middle	0.00610287
	Frmpd4	ENSMUST00000112147	FERM and PDZ domain containing 4	250.242	209.142	84.1123	3.1884	apex	1.12781	apex	2.82708	middle	0.00611544
	Fscn2	BC109356	fascin homolog 2, actin-bundling protein, retinal (Strongylocentrotus purpuratus)	396.682	295.869	172.525	2.30758	apex	1.24376	apex	1.85532	middle	0.00289678
	Fsd1	NM_183178	fibronectin type 3 and SPRY domain-containing protein	275.048	259.557	128.755	2.20956	apex	1.01537	middle	2.24351	middle	0.0114735
	Fst	Z29532	follistatin	3736.14	678.619	173.468	21.1957	apex	5.04981	apex	4.19733	middle	6.65283e-06
	Fxyd6	AK018354	FXYD domain-containing ion transport regulator 6	4752.19	5456.43	10167.4	2.17513	basal	1.25033	middle	1.73965	basal	6.65283e-06
	Fzd10	NM_175284	frizzled homolog 10 (Drosophila)	1958.92	915.724	660.522	2.95174	apex	1.97826	apex	1.49209	middle	0.00011601
	Gabbr2	NM_001081141	gamma-aminobutyric acid (GABA) B receptor, 2	256.971	230.201	102.983	2.64166	apex	1.06175	apex	2.48803	middle	0.0141505
	Gabrb3	AK163503	gamma-aminobutyric acid (GABA) A receptor, subunit beta 3	174.915	138.975	75.5143	2.33829	apex	1.17101	apex	1.99682	middle	0.00345839
	Galnt13	NM_173030	UDP-N-acetyl-alpha-D-galactosamine:polypeptide N-acetylgalactosaminyltransferase 1	74.3998	64.2891	30.5253	2.47125	apex	1.08646	apex	2.27459	middle	0.00399968
	Gas2l3	AK136054	growth arrest-specific 2 like 3	237.626	140.185	72.7663	3.24951	apex	1.57377	apex	2.06479	middle	0.000339715
	Gch1	S71373	GTP cyclohydrolase 1	80.2714	84.0523	173.746	2.3055	basal	1.1915	middle	1.93495	basal	0.0023811
	Gdap1	AK049655	ganglioside-induced differentiation-associated-protein 1	366.379	321.581	114.204	3.64444	apex	1.08191	apex	3.36852	middle	0.0113714
	Gdap1l1	NM_144891	ganglioside-induced differentiation-associated protein 1-like 1	215.525	192.45	81.5337	2.88096	apex	1.05967	apex	2.71875	middle	0.0133825
	Gdf15	ENSMUST00000110103	growth differentiation factor 15	98.6877	215.262	386.562	3.93489	basal	2.37911	middle	1.65394	basal	0.000136675
	Gdf6	BC141340	growth differentiation factor 6	471.94	287.797	176.53	2.55072	apex	1.51065	apex	1.68849	middle	0.0166211
	Gipc2	AK008771	GIPC PDZ domain containing family, member 2	187.817	120.749	63.5123	2.93721	apex	1.49834	apex	1.96031	middle	0.00220898
	Gnal	ENSMUST00000025402	guanine nucleotide binding protein, alpha stimulating, olfactory type	76.9207	64.8821	34.9315	2.24597	apex	1.11304	apex	2.01788	middle	0.00815867
	Gng11	AK009529	guanine nucleotide binding protein (G protein), gamma 11	6981.89	8782.52	16602.4	2.43396	basal	1.37846	middle	1.76571	basal	4.03271e-05
	Gng3	AK004459	guanine nucleotide binding protein (G protein), gamma 3	3494.1	3247.3	1426.83	2.78147	apex	1.01985	apex	2.72732	middle	0.027594
	Gpd1	AK220445	glycerol-3-phosphate dehydrogenase 1 (soluble)	110.755	136.636	274.814	2.54348	basal	1.35601	middle	1.87571	basal	0.000956354
	Gpd2	U60987	glycerol phosphate dehydrogenase 2, mitochondrial	1184.78	1290.1	2337.66	2.00852	basal	1.18347	middle	1.69714	basal	0.000104754
	Gpr133	BC151161	G protein-coupled receptor 133	160.746	67.6142	40.781	3.87501	apex	2.22556	apex	1.74114	middle	7.03744e-05
	Gpr152	NM_206973	G protein-coupled receptor 152	45.9106	33.1858	10.422	4.70575	apex	1.27525	apex	3.69007	middle	0.00133228
	Gpr156	AK141990	G protein-coupled receptor 156	98.3349	68.5081	39.2124	2.45217	apex	1.32121	apex	1.856	middle	0.000162579
	Gpr158	AK030530	G protein-coupled receptor 158	121.741	112.003	52.9393	2.32244	apex	1.01414	apex	2.29005	middle	0.0033887
	Gpr68	NM_001177673	G protein-coupled receptor 68	157.866	166.019	61.6312	2.95518	apex	1.07102	middle	3.16506	middle	0.026248
	Gpx6	AK006161	glutathione peroxidase 6	89.0142	77.9807	40.1783	2.20313	apex	1.08232	apex	2.03557	middle	0.0106096
	Grem1	NM_011824	gremlin 1	112.693	37.6982	72.9531	1.44625	apex	2.63504	apex	1.82198	basal	0.0181739
	Gria2	AK134647	glutamate receptor, ionotropic, AMPA2 (alpha 2)	72.9171	60.0782	25.7785	3.08476	apex	1.15993	apex	2.65944	middle	0.0205413
	Gria4	AK036193	glutamate receptor, ionotropic, AMPA4 (alpha 4)	219.573	203.927	81.4776	2.91674	apex	1.02629	apex	2.84203	middle	0.0138966
	Grid1	AK138279	glutamate receptor, ionotropic, delta 1	79.21	49.2033	28.2385	2.74134	apex	1.50789	apex	1.818	middle	9.50117e-05
	Grid2	ENSMUST00000095852	glutamate receptor, ionotropic, delta 2	46.7245	23.6044	18.1977	2.47229	apex	1.79252	apex	1.37923	middle	0.000646438
	Grin1	D10028	glutamate receptor, ionotropic, NMDA1 (zeta 1)	160.496	142.606	68.8267	2.44341	apex	1.05756	apex	2.31042	middle	0.0115021
	Grm7	AK047733	glutamate receptor, metabotropic 7	95.4173	76.6905	40.1067	2.47535	apex	1.18325	apex	2.09198	middle	0.0126206
	Grp	BC024515	gastrin releasing peptide	105.182	77.632	42.0573	2.47242	apex	1.24579	apex	1.98463	middle	7.03744e-05
	Grxcr1	ENSMUST00000094715	glutaredoxin, cysteine rich 1	50.8677	31.3706	12.7372	3.92535	apex	1.48266	apex	2.6475	middle	0.000726777
	Grxcr2	BC147102	glutaredoxin, cysteine rich 2	216.504	155.279	57.9517	3.70007	apex	1.27867	apex	2.89368	middle	2.87023e-05
	Gsbs	AF500906	G substrate	209.287	108.572	49.1855	4.13481	apex	1.78286	apex	2.3192	middle	0.000109498
	Gxylt2	BC049816	glucoside xylosyltransferase 2	406.719	264.075	192.861	2.06028	apex	1.4074	apex	1.46389	middle	0.000232285
	H13	AK216463	histocompatibility 13	1742.11	1848.99	3733.86	2.17399	basal	1.16012	middle	1.87394	basal	6.83457e-05
	H19	AK145379	H19 fetal liver mRNA	512.303	342.9	145.624	3.75031	apex	1.35628	apex	2.76515	middle	0.00483839
	Hamp2	CA462400	hepcidin antimicrobial peptide 2	66.5741	46.0359	101.155	1.55323	basal	1.30814	apex	2.03184	basal	0.00152521
	Hapln1	AF139572	hyaluronan and proteoglycan link protein 1	278.18	220.591	83.759	3.59299	apex	1.17877	apex	3.04808	middle	0.00454718
	Hapln4	AK034300	hyaluronan and proteoglycan link protein 4	298.896	279.255	118.772	2.74534	apex	1.00011	apex	2.74504	middle	0.0136685
	Haus3	BC025497	HAUS augmin-like complex, subunit 3	992.276	1138.36	2244.2	2.30892	basal	1.25127	middle	1.84526	basal	9.86795e-05
	Hcn1	NM_010408	hyperpolarization-activated, cyclic nucleotide-gated K+ 1	425.041	394.501	172.059	2.59259	apex	1.0152	apex	2.55378	middle	0.00805998
	Hcn2	ENSMUST00000099513	hyperpolarization-activated, cyclic nucleotide-gated K+ 2	764.221	709.341	348.021	2.27791	apex	1.0067	apex	2.26274	middle	0.0092738
	Hcn4	AF064874	hyperpolarization-activated, cyclic nucleotide-gated K+ 4	136.421	117.421	55.5463	2.55406	apex	1.08224	apex	2.35997	middle	0.00942084
	Hdac9	ENSMUST00000110819	histone deacetylase 9	69.141	48.855	26.2127	2.61228	apex	1.31306	apex	1.98947	middle	0.000330416
	Hdc	AK150168	histidine decarboxylase	90.8732	56.4431	24.3861	3.6716	apex	1.51825	apex	2.41831	middle	0.000139441
	Hecw1	AK031094	HECT, C2 and WW domain containing E3 ubiquitin protein ligase 1	125.591	106.337	43.5967	3.02261	apex	1.1287	apex	2.67796	middle	0.00718357
	Hgd	BC055029	homogentisate 1, 2-dioxygenase	286.292	220.355	104.791	2.70262	apex	1.19019	apex	2.27074	middle	0.000192275
	Hhatl	BC024464	hedgehog acyltransferase-like	6988.73	8832.86	26385.2	3.80773	basal	1.37176	middle	2.77579	basal	1.0458e-05
	Hhip	NM_020259	Hedgehog-interacting protein	53.1297	81.2696	235.957	4.51867	basal	1.66143	middle	2.71974	basal	0.00010537
	Hist1h1c	AK209931	histone cluster 1, H1c	2288.92	3631.51	6128.66	2.73125	basal	1.73955	middle	1.57009	basal	0.00292952
	Hist1h4i	BC019757	histone cluster 1, H4i	660.49	853.2	1409.78	2.15897	basal	1.41597	middle	1.52473	basal	0.00145566
	Hmgcs2	AK004865	3-hydroxy-3-methylglutaryl-Coenzyme A synthase	1210.54	1163.88	581.931	2.04675	apex	1.04801	middle	2.14503	middle	0.00186758
	Hnmt	ENSMUST00000114497	histamine N-methyltransferase	97.05	133.327	210.219	2.20158	basal	1.48802	middle	1.47954	basal	0.000332198
	Hpdl	ENSMUST00000055436	4-hydroxyphenylpyruvate dioxygenase-like	540.413	854.914	1549.13	2.93237	basal	1.73894	middle	1.68629	basal	2.61924e-05
	Hpgd	NM_008278	hydroxyprostaglandin dehydrogenase 15 (NAD)	209.576	234.837	474.064	2.3215	basal	1.2337	middle	1.88173	basal	5.90961e-05
	Hpgds	D82072	hematopoietic prostaglandin D synthase	75.658	34.7989	44.1541	1.67741	apex	2.03625	apex	1.21392	basal	0.00121946
	Hrasls	AF163095	HRAS-like suppressor	236.841	230.893	97.7931	2.5891	apex	1.02754	middle	2.6604	middle	0.01261
	Hs3st5	ENSMUST00000058738	heparan sulfate (glucosamine) 3-O-sulfotransferase 5	138.899	125.06	64.874	2.13809	apex	1.04248	apex	2.05096	middle	0.0062557
	Hspa12a	AY196789	heat shock protein 12A	262.903	216.685	119.718	2.20752	apex	1.13401	apex	1.94665	middle	0.00584932
	Htr2a	AK053140	5-hydroxytryptamine (serotonin) receptor 2A	22.7108	23.5755	53.6983	2.43553	basal	1.15186	middle	2.11443	basal	0.0215149
	Htr7	Z23107	5-hydroxytryptamine (serotonin) receptor 7	120.127	110.693	53.9482	2.31653	apex	1.03514	apex	2.23789	middle	0.0153628
	Ica1l	AK158859	islet cell autoantigen 1-like	63.4853	62.0759	31.6433	1.9733	apex	1.06548	middle	2.1025	middle	0.00222518
	Ifi27l1	AK169926	interferon, alpha-inducible protein 27 like 1	11604.7	16186.5	27241.6	2.33042	basal	1.52378	middle	1.52937	basal	0.00158113
	Ifltd1	AY753326	intermediate filament tail domain containing 1	55.7036	32.6863	26.6126	2.05229	apex	1.55967	apex	1.31585	middle	0.00102806
	Igsf21	AK137439	immunoglobin superfamily, member 21	219.24	178.16	105.884	2.08477	apex	1.15019	apex	1.81255	middle	0.0117094
	Igsf5	AK008060	immunoglobulin superfamily, member 5	74.4851	103.502	196.27	2.70229	basal	1.53466	middle	1.76084	basal	0.000327776
	Il16	BC026894	interleukin 16	108.238	87.4354	50.4309	2.11057	apex	1.13557	apex	1.8586	middle	0.00138555
	Il33	NM_133775	interleukin 33	85.0323	28.5321	38.6634	2.27405	apex	2.83784	apex	1.24792	basal	0.00519683
	Il6ra	NM_010559	interleukin 6 receptor, alpha	195.613	203.927	436.741	2.2598	basal	1.13459	middle	1.99173	basal	4.54564e-05
	Ina	L36390	internexin neuronal intermediate filament protein, alpha	1459.49	1207.65	406.371	4.12215	apex	1.13883	apex	3.61965	middle	0.00663118
	Inhba	X69619	inhibin beta-A	378.2	224.584	134.901	2.76775	apex	1.55042	apex	1.78516	middle	6.83457e-05
	Iqsec3	AK147268	IQ motif and Sec7 domain 3	424.66	377.411	171.702	2.61515	apex	1.05372	apex	2.48181	middle	0.0106241
	Isl1	AB104633	ISL1 transcription factor, LIM/homeodomain	1116.72	1027.21	495.236	2.34347	apex	1.0196	apex	2.29841	middle	0.0108931
	Islr	AB024538	immunoglobulin superfamily containing leucine-rich repeat	3891.2	2542.36	1868.02	2.03795	apex	1.40576	apex	1.44971	middle	0.000704764
	Ism1	NM_001126490	isthmin 1 homolog (zebrafish)	70.3669	54.4165	33.4894	2.11126	apex	1.19683	apex	1.76404	middle	0.00167488
	Isyna1	AK079323	myo-inositol 1-phosphate synthase A1	2702.66	3364.23	6894.99	2.59096	basal	1.35969	middle	1.90555	basal	0.000140291
	Itih5	AK134707	inter-alpha (globulin) inhibitor H5	2470.31	1317.46	914.91	2.64397	apex	1.72583	apex	1.53199	middle	7.04053e-06
	Jakmip1	AK143621	janus kinase and microtubule interacting protein 1	92.8241	76.9791	34.1195	2.95244	apex	1.14355	apex	2.58182	middle	0.0125662
	Kcna1	ENSMUST00000055168	potassium voltage-gated channel, shaker-related subfamily, member 1	13337.8	14510.4	7618.14	1.81647	apex	1.14443	middle	2.07882	middle	0.0346562
	Kcna10	NM_001081140	potassium voltage-gated channel, shaker-related subfamily, member 10	2342.01	1143.52	379.397	6.17343	apex	1.88071	apex	3.2825	middle	4.20621e-05
	Kcna2	ENSMUST00000038695	potassium voltage-gated channel, shaker-related subfamily, member 2	1731.35	1629.44	780.968	2.44397	apex	1.01069	apex	2.41812	middle	0.0266135
	Kcnab2	U65592	potassium voltage-gated channel, shaker-related subfamily, beta member 2	552.183	490.274	225.996	2.63497	apex	1.06337	apex	2.47794	middle	0.0162626
	Kcnab3	AK031806	potassium voltage-gated channel, shaker-related subfamily, beta member 3	239.135	257.929	131.924	1.91561	apex	1.14461	middle	2.19263	middle	0.0278808
	Kcnb2	NM_001098528	potassium voltage gated channel, Shab-related subfamily, member 2	128.969	58.8379	36.9882	3.448	apex	2.03682	apex	1.69283	middle	0.000300186
	Kcnc1	AK147682	potassium voltage gated channel, Shaw-related subfamily, member 1	659.624	607.638	256.723	2.71014	apex	1.02487	apex	2.64438	middle	0.00721802
	Kcnc3	BC156432	potassium voltage gated channel, Shaw-related subfamily, member 3	1105.03	971.822	477.61	2.49528	apex	1.07141	apex	2.32897	middle	0.0196881
	Kcnd2	BC079667	potassium voltage-gated channel, Shal-related family, member 2	65.3935	61.6294	19.051	3.50812	apex	1.00642	middle	3.53065	middle	0.0033622
	Kcne4	BC034849	potassium voltage-gated channel, Isk-related subfamily, gene 4	65.6219	37.3491	13.4009	4.80117	apex	1.74544	apex	2.75069	middle	0.000369863
	Kcnh2	BC051016	potassium voltage-gated channel, subfamily H (eag-related), member 2	227.417	194.63	98.652	2.35008	apex	1.08421	apex	2.16754	middle	0.00399534
	Kcnh5	NM_172805	potassium voltage-gated channel, subfamily H (eag-related), member 5	86.0694	79.8287	29.394	3.14992	apex	1.04088	apex	3.0262	middle	0.0136685
	Kcnip4	DQ148502	Kv channel interacting protein 4	336.516	168.787	21.7156	15.9099	apex	1.89428	apex	8.39892	middle	7.03744e-05
	Kcnj3	D45022	potassium inwardly-rectifying channel, subfamily J, member 3	79.983	64.6941	38.5717	2.05581	apex	1.15872	apex	1.77421	middle	0.0066016
	Kcnj4	NM_008427	potassium inwardly-rectifying channel, subfamily J, member 4	45.6968	44.9301	95.3462	2.11444	basal	1.09645	middle	1.92844	basal	0.0311102
	Kcnq3	BC116306	potassium voltage-gated channel, subfamily Q, member 3	84.712	49.0911	36.669	2.2792	apex	1.62415	apex	1.40332	middle	0.00142749
	Kcns3	AK162957	potassium voltage-gated channel, delayed-rectifier, subfamily S, member 3	1997.83	1359.04	457.525	4.46919	apex	1.36408	apex	3.27634	middle	0.000406023
	Kctd8	BC116942	potassium channel tetramerisation domain containing 8	580.332	518.964	241.583	2.44744	apex	1.04576	apex	2.34034	middle	0.00404363
	Kdelr3	BC011472	KDEL (Lys-Asp-Glu-Leu) endoplasmic reticulum protein retention receptor 3	429.604	473.455	948.334	2.24335	basal	1.20955	middle	1.8547	basal	0.000370637
	Kera	NM_008438	keratocan	63.5797	161.175	68.7212	1.11671	basal	2.79786	middle	2.50546	middle	0.000653409
	Kif1a	BC045161	kinesin family member 1A	887.173	747.953	363.488	2.51657	apex	1.11826	apex	2.25043	middle	0.00918405
	Kif21a	ENSMUST00000109288	kinesin family member 21A	1033.51	876.696	493.27	2.08015	apex	1.09364	apex	1.90205	middle	0.0011888
	Kif21b	AK129146	kinesin family member 21B	101.774	75.755	48.8854	2.07023	apex	1.24901	apex	1.6575	middle	0.00240757
	Kif5a	BC058396	kinesin family member 5A	424.122	365.419	168.665	2.63673	apex	1.09646	apex	2.40476	middle	0.0106925
	Kif5c	AK081182	kinesin family member 5C	880.081	707.746	280.714	3.42863	apex	1.17695	apex	2.91315	middle	0.0078613
	Kiss1	BC117046	KiSS-1 metastasis-suppressor	82.6845	73.6462	36.4379	2.26006	apex	1.0421	apex	2.16875	middle	0.0027855
	Kit	ENSMUST00000005815	kit oncogene	200.03	230.282	437.153	2.2535	basal	1.26138	middle	1.78653	basal	0.000303444
	Klhl14	AK173163	kelch-like 14 (Drosophila)	217.166	177.722	100.533	2.11056	apex	1.12158	apex	1.88177	middle	0.000185685
	Kng2	AY660572	kininogen 2	16.5223	16.8824	45.0622	2.67164	basal	1.12317	middle	2.37866	basal	0.00140796
	Krt19	ENSMUST00000007317	keratin 19	1504.32	566.635	374.062	3.94394	apex	2.44613	apex	1.61232	middle	8.97722e-06
	Krt222	NM_172946	keratin 222	242.956	228.167	112.044	2.25444	apex	1.00238	middle	2.25981	middle	0.0166176
	Krt23	AK036901	keratin 23	143.991	289.891	1132.37	8.02231	basal	2.20231	middle	3.64267	basal	6.65283e-06
	Krtap17-1	AK020698	keratin associated protein 17-1	11.663	7.17968	85.7425	8.70365	basal	1.26396	apex	11.0011	basal	0.000273255
	Krtap3-3	AK009410	keratin associated protein 3-3	34.5195	42.7838	90.5726	2.67804	basal	1.34122	middle	1.99672	basal	0.000218372
	L1cam	ENSMUST00000102871	L1 cell adhesion molecule	188.529	144.366	91.4443	2.0438	apex	1.21964	apex	1.67575	middle	0.00378741
	Lag3	ENSMUST00000105276	lymphocyte-activation gene 3	268.88	121.17	105.146	2.50529	apex	2.05996	apex	1.21618	middle	0.000203888
	Lamb1-1	BC032276	laminin B1	614.634	442.719	300.081	2.00856	apex	1.27976	apex	1.56949	middle	5.76983e-05
	Lancl3	NM_173414	LanC lantibiotic synthetase component C-like 3 (bacterial)	328.581	258.638	92.4853	3.66265	apex	1.19793	apex	3.05748	middle	0.00137309
	Lbp	AK143562	lipopolysaccharide binding protein	967.762	1019.57	1976.54	2.07711	basal	1.15136	middle	1.80405	basal	0.000879514
	Lcat	BC028861	lecithin cholesterol acyltransferase	543.11	594.366	1608.64	3.03824	basal	1.20546	middle	2.52039	basal	7.03744e-05
	Lemd1	NM_001033250	LEM domain containing 1	144.678	124.95	279.315	1.97706	basal	1.09368	apex	2.16226	basal	0.000356759
	Leprel1	AJ430350	leprecan-like 1	46.655	59.7354	116.71	2.53976	basal	1.39271	middle	1.82361	basal	0.000192275
	Lgals3	AK089249	lectin, galactose binding, soluble 3	154.996	164.41	506.71	3.40358	basal	1.15268	middle	2.95276	basal	0.00173111
	Lgi2	NM_144945	leucine-rich repeat LGI family, member 2	501.508	405.325	165.906	3.11917	apex	1.16813	apex	2.67023	middle	0.00296851
	Lgi3	AK132296	leucine-rich repeat LGI family, member 3	551.808	525.834	274.772	2.1164	apex	1.01922	middle	2.15708	middle	0.029106
	Lhfpl3	AK033906	lipoma HMGIC fusion partner-like 3	1336.77	1281.49	494.653	2.99924	apex	1.00074	apex	2.99703	middle	0.0176568
	Lhfpl5	BC099483	lipoma HMGIC fusion partner-like 5	1228.68	902.139	402.911	3.07315	apex	1.26227	apex	2.43462	middle	0.000541537
	Lingo1	ENSMUST00000053568	leucine rich repeat and Ig domain containing 1	52.4749	49.5644	13.0747	4.51778	apex	1.02248	middle	4.61932	middle	0.00815666
	Lmod3	AK030676	leiomodin 3 (fetal)	113.848	139.494	63.0953	1.81743	apex	1.32612	middle	2.41012	middle	0.000447919
	Lonrf2	ENSMUST00000147695	LON peptidase N-terminal domain and ring finger 2	139.295	121.623	55.8858	2.57588	apex	1.08192	apex	2.38084	middle	0.00709142
	Lox	NM_010728	lysyl oxidase	318.122	482.793	762.067	2.45488	basal	1.66706	middle	1.47258	basal	0.000128436
	Lrrc14b	ENSMUST00000022064	leucine rich repeat containing 14B	122.704	141.927	69.7373	1.75893	apex	1.2472	middle	2.19373	middle	0.0038463
	Lrrc4	DQ177325	leucine rich repeat containing 4	249.792	249.824	114.769	2.3319	apex	1.04194	middle	2.42971	middle	0.0263032
	Lrrc52	NM_001013382	leucine rich repeat containing 52	314.515	243.169	92.5757	3.37185	apex	1.18674	apex	2.84128	middle	0.000157569
	Lrrc8b	NM_001033550	leucine rich repeat containing 8 family, member B	868.712	456.199	334.217	2.5686	apex	1.76853	apex	1.45239	middle	0.000339715
	Lrrc8d	BC014756	leucine rich repeat containing 8D	8482.88	10721.7	19853	2.38162	basal	1.38578	middle	1.71861	basal	0.000156288
	Lrrtm3	ENSMUST00000105439	leucine rich repeat transmembrane neuronal 3	291.531	280.289	115.424	2.57478	apex	1.02169	middle	2.63062	middle	0.00284222
	Lrtm2	ENSMUST00000112756	leucine-rich repeats and transmembrane domains 2	54.3614	35.2731	21.1858	2.53442	apex	1.41224	apex	1.79461	middle	9.89082e-05
	Ltf	FJ538998	lactotransferrin	213.952	58.4292	50.4649	3.4437	apex	3.21415	apex	1.07142	middle	0.03598
	Ly6a	J03636	lymphocyte antigen 6 complex, locus A	1442.55	1748.05	3715.29	2.65803	basal	1.35103	middle	1.96741	basal	0.000397023
	Ly6c1	NM_010741	lymphocyte antigen 6 complex, locus C1	3908.87	4339.12	7658.25	2.0363	basal	1.24556	middle	1.63484	basal	0.00166527
	Ly6f	ENSMUST00000023247	lymphocyte antigen 6 complex, locus F	171.935	216.135	440.82	2.65125	basal	1.40422	middle	1.88806	basal	0.0004933
	Lypd2	BC132409	Ly6/Plaur domain containing 2	253.953	304.858	599.074	2.37271	basal	1.3072	middle	1.81512	basal	0.000161195
	Mab21l1	ENSMUST00000075422	mab-21-like 1 (C. elegans)	124.637	132.461	69.0873	1.87041	apex	1.12795	middle	2.10973	middle	0.0353091
	Macrod2	BC038317	MACRO domain containing 2	158.426	136.541	78.1191	2.05088	apex	1.08276	apex	1.89412	middle	0.0102049
	Maneal	ENSMUST00000106186	mannosidase, endo-alpha-like	486.641	442.144	195.416	2.60647	apex	1.03194	apex	2.5258	middle	0.00705974
	Map2k6	AK043482	mitogen-activated protein kinase kinase 6	867.138	866.368	2004.64	2.36318	basal	1.09065	middle	2.16676	basal	6.84484e-05
	Mapk10	AB096078	mitogen-activated protein kinase 10	978.142	920.63	327.71	3.30082	apex	1.00685	apex	3.27836	middle	0.00830722
	Mapk8ip2	AK014339	mitogen-activated protein kinase 8 interacting protein 2	668.946	606.373	285.737	2.46766	apex	1.03631	apex	2.38121	middle	0.0131789
	Matn1	U35035	matrilin 1, cartilage matrix protein	67.7631	29.3947	32.7976	2.02756	apex	2.10794	apex	1.03964	basal	0.000726069
	Mdga1	BC056477	MAM domain containing glycosylphosphatidylinositol anchor 1	748.729	743.845	361.824	2.23515	apex	1.05921	middle	2.3675	middle	0.0344076
	Mdk	AY864926	midkine	3053.03	1970.9	1469.34	2.03158	apex	1.42062	apex	1.43007	middle	3.02777e-05
	Mest	D16262	mesoderm specific transcript	289.637	258.336	126.61	2.4788	apex	1.05833	apex	2.34218	middle	0.024088
	Metrn	AK007688	meteorin, glial cell differentiation regulator	1596.42	2279.17	3315.85	2.09547	basal	1.57251	middle	1.33257	basal	0.00863679
	Mfap4	NM_029568	microfibrillar-associated protein 4	338.233	274.92	139.815	2.36932	apex	1.13042	apex	2.09596	middle	0.000148333
	Mkrn1	AK005137	makorin, ring finger protein, 1	859.731	1071.54	1752.38	2.08919	basal	1.3643	middle	1.53133	basal	6.86215e-05
	Mkrn1-ps1	AF494488	makorin, ring finger protein 1, pseudogene 1	1048.33	1374.17	2327.71	2.27264	basal	1.43525	middle	1.58344	basal	7.71843e-05
	Mlana	NM_029993	melan-A	2447.14	3087.5	4941.06	2.05807	basal	1.37119	middle	1.50094	basal	0.00264036
	Mmp16	AK048543	matrix metallopeptidase 16	45.9325	23.6043	13.153	3.44194	apex	1.79677	apex	1.91563	middle	5.10413e-05
	Mmp23	AK146510	matrix metallopeptidase 23	123.602	58.2129	59.6814	2.0325	apex	1.9913	apex	1.02069	middle	0.000158502
	Mns1	AK013048	meiosis-specific nuclear structural protein 1	58.9664	35.6243	21.2304	2.71376	apex	1.52604	apex	1.7783	middle	0.00030637
	Mrgprg	BC100302	MAS-related GPR, member G	266.546	101.977	123.228	2.00362	apex	2.19036	apex	1.0932	basal	0.0436509
	Mtap1a	AF182212	microtubule-associated protein 1A	1982.02	1639.33	654.278	3.35886	apex	1.16403	apex	2.88555	middle	0.0149465
	Mtmr7	AF073882	myotubularin related protein 7	690.823	596.486	263.107	2.73459	apex	1.08506	apex	2.52022	middle	0.00477914
	Mybpc1	ENSMUST00000121629	myosin binding protein C, slow-type	798.653	466.817	261.804	2.98136	apex	1.57857	apex	1.88864	middle	0.000213348
	Myl2	M91602	myosin, light polypeptide 2, regulatory, cardiac, slow	136.369	69.1341	54.6269	2.4393	apex	1.80081	apex	1.35455	middle	4.23352e-05
	Myo16	NM_001081397	myosin XVI	54.1342	43.652	23.1855	2.34868	apex	1.17062	apex	2.00636	middle	0.00682947
	Myt1	AB082378	myelin transcription factor 1	43.539	34.9303	21.4695	2.01406	apex	1.17009	apex	1.72129	middle	0.0079239
	Myt1l	NM_008666	myelin transcription factor 1-like	106.039	99.1577	51.8271	2.17211	apex	1.00288	apex	2.16588	middle	0.0301614
	Nacad	AB182283	NAC alpha domain containing	799.329	728.338	396.442	2.09874	apex	1.02906	apex	2.03947	middle	0.0227404
	Nap1l2	ENSMUST00000121720	nucleosome assembly protein 1-like 2	1166.3	1290.87	650.96	1.86182	apex	1.17007	middle	2.17846	middle	0.0345011
	Nap1l5	BC046332	nucleosome assembly protein 1-like 5	779.599	786.569	333.161	2.63796	apex	1.05504	middle	2.78316	middle	0.0241851
	Napb	BC038362	N-ethylmaleimide sensitive fusion protein attachment protein beta	691.983	584.783	288.029	2.48626	apex	1.11231	apex	2.23521	middle	0.00855667
	Nat8l	NM_001001985	N-acetyltransferase 8-like	1620.17	1196.2	709.449	2.27923	apex	1.24562	apex	1.8298	middle	0.0007418
	Ncam2	NM_001113208	neural cell adhesion molecule 2	63.8106	49.8424	27.4254	2.36478	apex	1.21224	apex	1.95076	middle	0.0108056
	Nckap5	NM_001081756	NCK-associated protein 5	84.8404	51.3765	36.3846	2.26616	apex	1.52671	apex	1.48434	middle	0.000259298
	Ncs1	AK042865	neuronal calcium sensor 1	429.149	392.413	174.181	2.69794	apex	1.02706	apex	2.62686	middle	0.0172714
	Ndn	AK005078	necdin	1424.35	1277.64	712.023	2.00249	apex	1.0345	apex	1.93571	middle	0.00280522
	Ndrg3	AK154927	N-myc downstream regulated gene 3	1664.65	1800.32	3450.91	2.1039	basal	1.17966	middle	1.78348	basal	1.70589e-05
	Ndrg4	NM_145602	N-myc downstream regulated gene 4	5243.23	4756.08	2329.15	2.33339	apex	1.03234	apex	2.26029	middle	0.0102123
	Neb	AF203899	nebulin	69.3619	61.8789	31.5786	2.18199	apex	1.06797	apex	2.04312	middle	0.0182249
	Nefh	NM_010904	neurofilament, heavy polypeptide	3433.83	2747.55	986.261	4.01956	apex	1.1863	apex	3.38831	middle	0.00932341
	Nefl	ENSMUST00000022639	neurofilament, light polypeptide	13755.7	11667.3	4480.31	3.49079	apex	1.11321	apex	3.13578	middle	0.0122015
	Nefm	BC167193	neurofilament, medium polypeptide	5421.23	4489.89	1525.89	4.00278	apex	1.14835	apex	3.48568	middle	0.00770759
	Nell2	AK035019	NEL-like 2 (chicken)	127.65	160.075	332.46	2.65242	basal	1.36556	middle	1.94237	basal	1.53592e-05
	Neto2	AY138991	neuropilin (NRP) and tolloid (TLL)-like 2	68.2566	89.6288	239.046	3.53586	basal	1.41114	middle	2.50568	basal	0.000180331
	Nexn	AK136102	nexilin	367.705	356.282	171.701	2.20054	apex	1.03191	middle	2.27076	middle	0.0101233
	Ngfr	AF105292	nerve growth factor receptor (TNFR superfamily, member 16)	214.805	172.519	81.0024	2.86288	apex	1.15897	apex	2.47019	middle	0.00986709
	Nin	BC144914	ninein	422.674	317.371	189.777	2.2042	apex	1.24065	apex	1.77664	middle	0.00138555
	Ninj2	NM_016718	ninjurin 2	73.1967	99.5667	434.438	6.0572	basal	1.48168	middle	4.08806	basal	3.05414e-05
	Nkd1	AF343352	naked cuticle 1 homolog (Drosophila)	502.214	290.671	189.038	2.59646	apex	1.58818	apex	1.63486	middle	8.90418e-06
	Nkd2	AF358136	naked cuticle 2 homolog (Drosophila)	103.092	54.9762	39.7862	2.56976	apex	1.72838	apex	1.4868	middle	0.000688446
	Nnat	AK077465	neuronatin	328.525	373.793	179.102	1.79752	apex	1.26	middle	2.26488	middle	0.00214528
	Notum	ENSMUST00000106177	notum pectinacetylesterase homolog (Drosophila)	400.536	206.631	140.06	2.8018	apex	1.78008	apex	1.57397	middle	3.68155e-05
	Nov	AK136407	nephroblastoma overexpressed gene	300.036	111.104	114.04	2.58924	apex	2.45396	apex	1.05513	middle	0.00125977
	Npffr2	ENSMUST00000048557	neuropeptide FF receptor 2	33.679	14.2369	18.2522	1.80842	apex	2.19405	apex	1.21324	basal	0.000156328
	Npnt	NM_001029836	nephronectin	275.967	271.764	634.465	2.35126	basal	1.07385	middle	2.18957	basal	3.32008e-06
	Nr1h4	AK132255	nuclear receptor subfamily 1, group H, member 4	39.0183	57.2061	108.816	2.81493	basal	1.60942	middle	1.74904	basal	0.000158979
	Nrg1	AK170314	neuregulin 1	392.887	349.015	147.87	2.89045	apex	1.06063	apex	2.72523	middle	0.0126613
	Nrg3	ENSMUST00000042378	neuregulin 3	55.3139	37.8205	22.5745	2.46843	apex	1.38488	apex	1.78241	middle	0.00711281
	Nrip3	AK083130	nuclear receptor interacting protein 3	81.3506	53.4474	19.1602	4.1601	apex	1.41812	apex	2.93352	middle	0.000458087
	Nrn1	AK003046	neuritin 1	775.369	723.499	296.072	2.84902	apex	1.00169	apex	2.84422	middle	0.00990105
	Nrsn1	AK138191	neurensin 1	347.175	333.713	176.271	2.0302	apex	1.01975	middle	2.0703	middle	0.0226044
	Nrxn1	AK038854	neurexin I	164.767	138.164	59.8412	2.81495	apex	1.13052	apex	2.48995	middle	0.00884736
	Nrxn2	NM_001205234	neurexin II	94.2397	82.1202	45.4092	2.07183	apex	1.06563	apex	1.94424	middle	0.00441704
	Nsg1	AX775765	neuron specific gene family member 1	1629.08	1597.67	845.49	1.96837	apex	1.0495	middle	2.06579	middle	0.0154508
	Ntm	AK045973	neurotrimin	328.442	273.261	133.267	2.5623	apex	1.12128	apex	2.28517	middle	0.00983668
	Ntn1	AF128865	netrin 1	26.038	28.6123	67.5557	2.75451	basal	1.23801	middle	2.22495	basal	0.00286353
	Ntng1	NM_001163348	netrin G1	107.581	103.156	43.0842	2.83135	apex	1.00723	middle	2.85181	middle	0.0230146
	Nupr1	ENSMUST00000032961	nuclear protein 1	4924.22	6057.96	11426.3	2.3572	basal	1.3409	middle	1.75793	basal	3.23607e-05
	Ocm	NM_033039	oncomodulin	14400.8	9202.65	3830.57	3.7826	apex	1.44315	apex	2.62107	middle	0.000214166
	Odam	AK009298	odontogenic, ameloblast asssociated	43.9573	32.3966	20.3095	2.14341	apex	1.2412	apex	1.72689	middle	0.0010949
	Odz4	AK031375	odd Oz/ten-m homolog 4 (Drosophila)	114.184	64.9905	42.4636	2.61431	apex	1.61361	apex	1.62016	middle	6.08638e-05
	Olfm1	AK147618	olfactomedin 1	1018.96	747.246	451.911	2.24357	apex	1.26342	apex	1.77579	middle	0.00106667
	Olfm3	AK044325	olfactomedin 3	49.2428	38.3519	15.2076	3.24469	apex	1.17587	apex	2.75939	middle	0.00144283
	Olfml3	AK143728	olfactomedin-like 3	601.319	576.668	1256.5	2.15019	basal	1.06109	middle	2.0264	basal	0.000824345
	Olfr1372-ps1	NM_207574	olfactory receptor 1372, pseudogene 1	188.052	97.2404	68.2113	2.63673	apex	1.74813	apex	1.50832	middle	0.00101865
	Olfr1383	AK137189	olfactory receptor 1383	188.052	97.2404	68.2113	2.63673	apex	1.74813	apex	1.50832	middle	0.00101865
	Olfr1384	NM_146472	olfactory receptor 1384	100.863	52.7981	30.893	3.23422	apex	1.76021	apex	1.8374	middle	0.00038427
	Olfr1386	BC147372	olfactory receptor 1386	555.059	529.389	241.342	2.45487	apex	1.02965	middle	2.52766	middle	0.0120958
	Olfr745	BC132579	olfactory receptor 745	26.1525	22.3658	47.7352	1.93376	basal	1.0346	apex	2.00067	basal	0.00567832
	Olfr874	NM_146882	olfactory receptor 874	26.2603	44.2056	91.529	3.53598	basal	1.75745	middle	2.012	basal	0.00047641
	Olfr876	NM_146883	olfactory receptor 876	73.9569	110.472	304.893	4.38031	basal	1.64262	middle	2.66666	basal	0.00147314
	Omd	AK050297	osteomodulin	876.541	1233.8	2369.78	2.87533	basal	1.59635	middle	1.8012	basal	0.000515556
	Omg	AK039141	oligodendrocyte myelin glycoprotein	382.271	447.815	195.785	2.06589	apex	1.24193	middle	2.5657	middle	0.0211521
	Onecut2	AY242995	one cut domain, family member 2	217.24	221.907	104.246	2.18855	apex	1.09155	middle	2.38891	middle	0.0356025
	Opcml	AK158538	opioid binding protein/cell adhesion molecule-like	134.498	77.2142	35.0315	3.83348	apex	1.62236	apex	2.36291	middle	0.000300186
	Osbpl3	NM_001163645	oxysterol binding protein-like 3	271.474	252.72	124	2.16853	apex	1.00823	middle	2.18638	middle	0.000757773
	Otof	AK033317	otoferlin	287.326	210.587	108.763	2.60571	apex	1.2592	apex	2.06934	middle	0.00010178
	Otog	AK165831	otogelin	179.138	107.863	72.5943	2.43372	apex	1.53858	apex	1.5818	middle	0.000300186
	Otos	ENSMUST00000053144	otospiralin	156331	215762	373054	2.42675	basal	1.50294	middle	1.61466	basal	1.54503e-05
	Otud7a	BC169221	OTU domain containing 7A	46.1644	40.1653	19.9042	2.32855	apex	1.06242	apex	2.19174	middle	0.002151
	P4ha3	AK086780	procollagen-proline, 2-oxoglutarate 4-dioxygenase (proline 4-hydroxylase), alpha polypeptide III	116.452	115.236	47.4308	2.41777	apex	1.08617	middle	2.6261	middle	0.000447919
	Pabpc4l	NM_001101479	poly(A) binding protein, cytoplasmic 4-like	62.0381	30.9171	26.9162	2.34767	apex	1.79801	apex	1.3057	middle	0.0358669
	Pacsin1	ENSMUST00000114873	protein kinase C and casein kinase substrate in neurons 1	794.501	709.232	339.173	2.47572	apex	1.04758	apex	2.36328	middle	0.0117206
	Pak3	ENSMUST00000112868	p21 protein (Cdc42/Rac)-activated kinase 3	296.586	229.117	129.992	2.26162	apex	1.20917	apex	1.8704	middle	0.00100124
	Pamr1	AK035434	peptidase domain containing associated with muscle regeneration 1	139.391	77.1188	38.4271	3.57045	apex	1.67443	apex	2.13234	middle	7.03744e-05
	Pappa	AK018411	pregnancy-associated plasma protein A	96.5931	94.8571	283.901	2.93238	basal	1.03546	middle	2.83195	basal	0.000765916
	Paqr8	AK029723	progestin and adipoQ receptor family member VIII	1865.24	2349.97	4418.27	2.41432	basal	1.37158	middle	1.76025	basal	2.48528e-05
	Parm1	AK167402	prostate androgen-regulated mucin-like protein 1	3453.66	2557.1	1398.41	2.4142	apex	1.23658	apex	1.95232	middle	2.48338e-05
	Pcdh15	AK042869	protocadherin 15	79.9567	50.2264	28.6067	2.75662	apex	1.46716	apex	1.87888	middle	0.000114675
	Pcdh17	AK133637	protocadherin 17	314.193	149.055	93.2155	3.28504	apex	1.92478	apex	1.70671	middle	2.62763e-05
	Pcdha1	BC082326	protocadherin alpha 1	224.859	247.202	113.46	2.08864	apex	1.16601	middle	2.43538	middle	0.0477433
	Pcdha10	BC079625	protocadherin alpha 10	241.896	217.971	110.612	2.28298	apex	1.03677	apex	2.20201	middle	0.0265528
	Pcdha12	AB008180	protocadherin alpha 12	274.597	215.431	105.448	2.70621	apex	1.20597	apex	2.24401	middle	0.016379
	Pcdha2	BC141390	protocadherin alpha 2	246.372	221.673	105.949	2.36043	apex	1.02733	apex	2.29764	middle	0.0140755
	Pcdha3	AY013761	protocadherin alpha 3	251.635	224.323	117.676	2.16659	apex	1.06149	apex	2.04107	middle	0.0205052
	Pcdha4	NM_007766	protocadherin alpha 4	742.729	674.216	320.015	2.44579	apex	1.04203	apex	2.34714	middle	0.0159158
	Pcdha5	NM_009959	protocadherin alpha 5	219.663	207.246	105.468	2.12946	apex	1.00869	middle	2.14797	middle	0.0196467
	Pcdha6	ENSMUST00000063763	protocadherin alpha 6	508.608	470.057	248.006	2.12408	apex	1.01791	apex	2.08671	middle	0.0193315
	Pcdha7	AY013765	protocadherin alpha 7	742.729	674.216	320.015	2.44579	apex	1.04203	apex	2.34714	middle	0.0159158
	Pcdha8	AY013766	protocadherin alpha 8	742.729	674.216	320.015	2.44579	apex	1.04203	apex	2.34714	middle	0.0159158
	Pcdha9	AB008183	protocadherin alpha 9	408.686	391.187	176.377	2.45907	apex	1.02142	middle	2.51174	middle	0.0158821
	Pcdhac1	ENSMUST00000007584	protocadherin alpha subfamily C, 1	330.777	304.989	156.658	2.16729	apex	1.01143	apex	2.1428	middle	0.0107385
	Pcdhac2	AY013769	protocadherin alpha subfamily C, 2	518.881	461.239	189.907	3.10582	apex	1.07856	apex	2.87959	middle	0.0217029
	Pcdhb3	AF326296	protocadherin beta 3	204.698	184.43	92.7617	2.26031	apex	1.04967	apex	2.15335	middle	0.0156025
	Pcdhb4	ENSMUST00000056712	protocadherin beta 4	127.027	153.919	82.4233	1.51525	apex	1.34693	middle	2.04093	middle	0.0281765
	Pclo	AF181269	piccolo (presynaptic cytomatrix protein)	147.52	106.252	47.3067	3.14556	apex	1.31612	apex	2.39003	middle	0.00418625
	Pcolce2	ENSMUST00000015498	procollagen C-endopeptidase enhancer 2	253.866	354.631	1172.04	4.6867	basal	1.52271	middle	3.07787	basal	7.04053e-06
	Pcp4	X17320	Purkinje cell protein 4	5393.18	4257.55	1786	2.98083	apex	1.16534	apex	2.55791	middle	6.08638e-05
	Pcsk1n	AK076137	proprotein convertase subtilisin/kexin type 1 inhibitor	3282.3	3182.02	1682.25	2.02549	apex	1.04042	middle	2.10737	middle	0.0179521
	Pcsk2	BC052013	proprotein convertase subtilisin/kexin type 2	168.831	131.597	65.4785	2.70815	apex	1.20194	apex	2.25314	middle	0.00855667
	Pdgfc	BC029099	platelet-derived growth factor C	256.765	152.399	114.889	2.19386	apex	1.54497	apex	1.42	middle	4.80611e-05
	Pdgfra	AK136490	platelet derived growth factor receptor, alpha polypeptide	567.948	364.271	257.528	2.15649	apex	1.43273	apex	1.50516	middle	1.83942e-05
	Pdlim1	AK146399	PDZ and LIM domain 1 (elfin)	381.384	484.912	930.45	2.4918	basal	1.391	middle	1.79137	basal	2.30058e-05
	Pgm2l1	AK016437	phosphoglucomutase 2-like 1	636.314	471.787	227.014	2.77192	apex	1.255	apex	2.2087	middle	0.000227752
	Phactr3	AK005136	phosphatase and actin regulator 3	41.1855	36.3827	19.0291	2.1598	apex	1.03984	apex	2.07705	middle	0.00162829
	Phyh	D88670	phytanoyl-CoA hydroxylase	2743.25	3179.79	6437.88	2.38582	basal	1.26739	middle	1.88247	basal	6.84841e-05
	Plag1	AF057366	pleiomorphic adenoma gene 1	83.5795	58.4776	39.3216	2.07664	apex	1.35226	apex	1.53569	middle	0.00126642
	Plcd1	BC025798	phospholipase C, delta 1	381.655	418.314	761.126	2.02587	basal	1.19553	middle	1.69453	basal	0.00107725
	Pld5	AK144116	phospholipase D family, member 5	183.719	171.576	89.5482	2.17246	apex	1.01468	apex	2.14103	middle	0.0262667
	Plod1	AK160822	procollagen-lysine, 2-oxoglutarate 5-dioxygenase	451.187	527.721	985.645	2.23107	basal	1.28188	middle	1.74047	basal	2.2591e-05
	Pls1	BC026410	plastin 1 (I-isoform)	200.61	132.904	94.2345	2.08513	apex	1.393	apex	1.49687	middle	3.23607e-05
	Poln	BC145378	DNA polymerase N	31.1111	48.2203	110.553	3.58718	basal	1.6368	middle	2.19158	basal	0.00090342
	Popdc3	BC114993	popeye domain containing 3	88.7224	79.3368	43.5511	2.00573	apex	1.02739	apex	1.95226	middle	0.000485747
	Pou3f2	NM_008899	POU domain, class 3, transcription factor 2	105.045	121.69	45.7782	2.68832	apex	1.24421	middle	3.34483	middle	0.0315183
	Pou4f1	ENSMUST00000053016	POU domain, class 4, transcription factor 1	68.0083	51.0758	28.0249	2.52765	apex	1.25266	apex	2.01782	middle	0.0349857
	Pou4f3	BC145941	POU domain, class 4, transcription factor 3	200.132	167.272	77.9045	2.52312	apex	1.08514	apex	2.32515	middle	0.000179002
	Ppapdc1a	ENSMUST00000094018	phosphatidic acid phosphatase type 2 domain containing 1A	198.915	97.7649	43.1412	4.49369	apex	1.88458	apex	2.38445	middle	1.29207e-05
	Ppip5k2	AK129140	diphosphoinositol pentakisphosphate kinase 2	346.12	305.928	169.819	2.0363	apex	1.06382	apex	1.91414	middle	0.00523208
	Ppm1e	ENSMUST00000055438	protein phosphatase 1E (PP2C domain containing)	219.193	176.789	93.7497	2.35217	apex	1.16301	apex	2.02249	middle	0.00515336
	Ppp1r1a	NM_021391	protein phosphatase 1, regulatory (inhibitor) subunit 1A	16333.9	25875.2	42578.6	2.64123	basal	1.72927	middle	1.52737	basal	7.58791e-05
	Ppp1r1b	BC026568	protein phosphatase 1, regulatory (inhibitor) subunit 1B	6050.52	7469.75	13149.7	2.22854	basal	1.34912	middle	1.65185	basal	0.000644367
	Ppp1r1c	AK083940	protein phosphatase 1, regulatory (inhibitor) subunit 1C	189.163	168.247	66.5709	3.05591	apex	1.07808	apex	2.83459	middle	0.0106455
	Prelp	ENSMUST00000048432	proline arginine-rich end leucine-rich repeat	252.012	164.452	100.954	2.43442	apex	1.41415	apex	1.72148	middle	0.000644367
	Prkar1b	BC011424	protein kinase, cAMP dependent regulatory, type I beta	507.238	457.998	204.428	2.63027	apex	1.04583	apex	2.515	middle	0.0127889
	Prkcb	X59274	protein kinase C, beta	668.064	609.82	331.718	2.05855	apex	1.0246	apex	2.00913	middle	0.0128664
	Prokr2	ENSMUST00000049997	prokineticin receptor 2	60.4908	84.0709	198.459	3.3554	basal	1.52797	middle	2.19599	basal	0.00159559
	Prox1	BC051411	prospero-related homeobox 1	219.043	196.164	78.6811	3.07099	apex	1.05296	apex	2.91653	middle	0.0109816
	Prr15	ENSMUST00000059138	proline rich 15	2269.21	3543.79	6246.74	2.76987	basal	1.70443	middle	1.6251	basal	0.000171382
	Prrg3	BC137616	proline rich Gla (G-carboxyglutamic acid) 3 (transmembrane)	400.458	303.492	173.203	2.32738	apex	1.20933	apex	1.92452	middle	0.00304809
	Prss23	ENSMUST00000041761	protease, serine, 23	3372.99	2068.56	1567.18	2.10016	apex	1.49634	apex	1.40354	middle	0.000156288
	Prss34	BC109366	protease, serine, 34	143.016	62.5774	56.4505	2.18232	apex	1.84741	apex	1.18129	middle	0.0465774
	Psapl1	NM_175249	prosaposin-like 1	97.2606	126.173	536.249	5.54704	basal	1.40807	middle	3.93947	basal	3.00053e-05
	Ptn	AK161964	pleiotrophin	21283.1	11151.9	7614.07	2.72577	apex	1.7534	apex	1.55456	middle	6.02814e-05
	Ptpn5	BC057339	protein tyrosine phosphatase, non-receptor type 5	84.2157	57.8404	40.5767	2.04815	apex	1.34674	apex	1.52082	middle	0.000575439
	Ptprq	BC156453	protein tyrosine phosphatase, receptor type, Q	125.036	63.158	30.8188	3.98594	apex	1.82687	apex	2.18184	middle	2.38447e-05
	Pvalb	X54613	parvalbumin	10035.8	9987.77	4484.92	2.44252	apex	1.05765	middle	2.58334	middle	0.0231914
	Pygl	AK083075	liver glycogen phosphorylase	460.837	331.354	146.509	3.12551	apex	1.29396	apex	2.41545	middle	0.000248408
	Pygm	BC012961	muscle glycogen phosphorylase	271.715	213.306	104.617	2.54931	apex	1.18796	apex	2.14596	middle	0.000122913
	Rab33a	BC104391	member of RAS oncogene family	943.648	977.59	421.975	2.51526	apex	1.08935	middle	2.73999	middle	0.0301091
	Rab3c	AK164316	member RAS oncogene family	233.899	199.982	75.8558	3.21016	apex	1.11207	apex	2.88664	middle	0.00418625
	Rab6b	AB232597	member RAS oncogene family	3460.89	3322.47	1688.65	2.11352	apex	1.02609	middle	2.16865	middle	0.0131929
	Rab9b	AK161867	member RAS oncogene family	456.139	423.177	188.801	2.50869	apex	1.01236	apex	2.47805	middle	0.00924152
	Rasl12	NM_001033158	RAS-like, family 12	218.03	231.856	661.394	3.09244	basal	1.15215	middle	2.68405	basal	1.04444e-05
	Rassf6	BC031808	Ras association (RalGDS/AF-6) domain family member 6	326.407	196.635	71.398	4.48724	apex	1.52734	apex	2.93794	middle	1.63732e-06
	Rassf9	AK041688	Ras association (RalGDS/AF-6) domain family (N-terminal) member 9	201.681	102.719	83.2066	2.36105	apex	1.80512	apex	1.30797	middle	6.83457e-05
	Rbm11	AK039297	RNA binding motif protein 11	48.7284	41.0359	21.653	2.22537	apex	1.08239	apex	2.05598	middle	0.00340262
	Rbm24	NM_001081425	RNA binding motif protein 24	199.894	143.064	89.4253	2.17652	apex	1.26372	apex	1.72232	middle	0.00132141
	Rbp4	AK169338	retinol binding protein 4, plasma	30.2922	65.5698	6641.41	217.338	basal	2.24712	middle	96.7184	basal	5.00825e-06
	Rcan2	BC047153	regulator of calcineurin 2	1298.43	1057.61	480.56	2.76854	apex	1.15344	apex	2.40024	middle	0.00583667
	Reep1	AK053158	receptor accessory protein 1	361.312	295.701	129.523	3.01683	apex	1.16357	apex	2.59273	middle	0.0130337
	Reep2	ENSMUST00000043484	receptor accessory protein 2	311.014	257.871	141.008	2.24008	apex	1.1184	apex	2.00292	middle	0.00631904
	Reln	ENSMUST00000062372	reelin	78.3647	67.125	37.8446	2.04698	apex	1.09517	apex	1.8691	middle	0.00663986
	Rexo2	AK007731	REX2, RNA exonuclease 2 homolog (S. cerevisiae)	2459.47	3213.6	5612.27	2.33999	basal	1.43626	middle	1.62922	basal	5.39228e-05
	Rftn2	BC038341	raftlin family member 2	466.694	555.873	924.024	2.01638	basal	1.29748	middle	1.55407	basal	0.000122111
	Rgs17	NM_019958	regulator of G-protein signaling 17	178.979	157.443	81.3085	2.36767	apex	1.091	apex	2.17019	middle	0.0342786
	Rgs7	DQ139285	regulator of G protein signaling 7	51.7094	46.4517	22.75	2.38296	apex	1.05966	apex	2.2488	middle	0.0189701
	Rgs9	ENSMUST00000106706	regulator of G-protein signaling 9	61.9545	30.9897	26.6077	2.31136	apex	1.84606	apex	1.25205	middle	0.00038647
	Rhov	ENSMUST00000037360	ras homolog gene family, member V	70.664	44.6984	27.2586	2.588	apex	1.48019	apex	1.74843	middle	0.00833392
	Rhox4a	BC116371	reproductive homeobox 4A	148.262	90.7592	69.6526	2.12886	apex	1.51455	apex	1.40561	middle	0.000892272
	Rhox4b	BC147696	reproductive homeobox 4B	140.54	88.9183	65.2178	2.14945	apex	1.47055	apex	1.46167	middle	0.000763987
	Rhox4c	BC172126	reproductive homeobox 4C	140.54	88.9183	65.2178	2.14945	apex	1.47055	apex	1.46167	middle	0.000763987
	Rhox4d	ENSMUST00000115170	reproductive homeobox 4D	140.54	88.9183	65.2178	2.14945	apex	1.47055	apex	1.46167	middle	0.000763987
	Rhox4f	NM_001039689	reproductive homeobox 4F	140.54	88.9183	65.2178	2.14945	apex	1.47055	apex	1.46167	middle	0.000763987
	Rhox4g	NM_001039698	reproductive homeobox 4G	140.54	88.9183	65.2178	2.14945	apex	1.47055	apex	1.46167	middle	0.000763987
	Rilp	AK139016	Rab interacting lysosomal protein	97.9936	112.006	197.615	2.04824	basal	1.25154	middle	1.63657	basal	0.000743247
	Rimkla	ENSMUST00000049994	ribosomal modification protein rimK-like family member A	66.9472	55.5837	32.3075	2.05431	apex	1.10308	apex	1.86235	middle	0.00448707
	Rimklb	AK039398	ribosomal modification protein rimK-like family member B	296.71	195.773	132.349	2.19182	apex	1.3962	apex	1.56985	middle	0.000203888
	Rims1	AY356536	regulating synaptic membrane exocytosis 1	84.0907	74.1115	35.1343	2.46404	apex	1.07199	apex	2.29856	middle	0.0094209
	Rims2	AB021131	regulating synaptic membrane exocytosis 2	103.26	90.1217	42.3847	2.50434	apex	1.08581	apex	2.30642	middle	0.0112411
	Ripk3	NM_001164107	receptor-interacting serine-threonine kinase 3	45.9718	58.792	98.2874	2.13822	basal	1.3928	middle	1.5352	basal	0.002143
	Rit2	BC018267	Ras-like without CAAX 2	251.201	229.331	89.3538	3.06825	apex	1.04598	apex	2.93336	middle	0.0114393
	Rnd3	AK011442	Rho family GTPase 3	253.379	184.547	109.159	2.35796	apex	1.26724	apex	1.86071	middle	0.00510071
	Rnf150	AK032722	ring finger protein 150	117.092	75.7972	48.3469	2.39024	apex	1.4258	apex	1.67642	middle	0.000171382
	Rnf182	AK083175	ring finger protein 182	97.7138	33.697	7.64193	12.6845	apex	2.90605	apex	4.36486	middle	0.000217294
	Rnf183	BC025512	ring finger protein 183	33.1052	39.9929	192.333	5.84769	basal	1.28325	middle	4.55695	basal	2.07278e-05
	Robo2	AK164874	roundabout homolog 2 (Drosophila)	121.909	47.2508	17.2202	6.92374	apex	2.38995	apex	2.89702	middle	8.90418e-06
	Rorb	DQ779923	RAR-related orphan receptor beta	291.338	263.075	130.945	2.17637	apex	1.02784	apex	2.11741	middle	0.000256402
	Rph3a	AK139040	rabphilin 3A	222.285	155.494	89.8364	2.5347	apex	1.34053	apex	1.89082	middle	0.0070573
	Rpp25	AK140177	ribonuclease P 25 subunit (human)	144.886	135.97	45.0549	4.50623	apex	1.02605	apex	4.39183	middle	0.0418284
	Rragb	NM_001004154	Ras-related GTP binding B	500.088	486.578	236.574	2.14578	apex	1.03174	middle	2.21388	middle	0.00711527
	Rufy3	CT010404	RUN and FYVE domain containing 3	891.895	860.191	395.654	2.38531	apex	1.02187	middle	2.43749	middle	0.0148546
	Rundc3a	BC046319	RUN domain containing 3A	428.944	389.689	182.108	2.48373	apex	1.03013	apex	2.41109	middle	0.0105086
	Runx1t1	NM_001111026	runt-related transcription factor 1; translocated to, 1 (cyclin D-related)	88.3198	59.9881	42.4986	2.02912	apex	1.35034	apex	1.50267	middle	0.000434105
	Rya3	ENSMUST00000109760	BPI fold containing family B, member 3	426.8	123.771	79.9671	5.11761	apex	3.09774	apex	1.65204	middle	0.000477272
	Scg2	BC014717	secretogranin II	205.751	85.2593	46.2491	4.44233	apex	2.20395	apex	2.01562	middle	9.64198e-05
	Scg3	NM_001164790	secretogranin III	610.378	561.74	238.154	2.8365	apex	1.02668	apex	2.76277	middle	0.0164703
	Scg5	AK011938	secretogranin V	1222.55	1132.63	465.422	2.73613	apex	1.026	apex	2.6668	middle	0.0059462
	Scgb1c1	NM_001099742	secretoglobin, family 1C, member 1	222.123	284.496	65.465	3.26282	apex	1.43678	middle	4.68796	middle	7.03744e-05
	Scin	AK136080	scinderin	78.1902	84.7157	159.683	2.06661	basal	1.17204	middle	1.76326	basal	0.00010178
	Scn1a	NM_018733	sodium channel, voltage-gated, type I, alph	289.05	246.563	90.6497	3.55787	apex	1.12353	apex	3.16668	middle	0.0102368
	Scn4b	ENSMUST00000060125	sodium channel, type IV, beta	790.971	700.239	268.233	3.32435	apex	1.06638	apex	3.1174	middle	0.0132588
	Scn8a	AK158609	sodium channel, voltage-gated, type VIII, alpha	268.358	227.691	91.5832	3.11764	apex	1.12423	apex	2.77315	middle	0.00855688
	Scrt1	NM_130893	scratch homolog 1, zinc finger protein (Drosophila)	1227.47	1114.97	457.386	2.86318	apex	1.04152	apex	2.74904	middle	0.0103748
	Scube1	AK083722	signal peptide, CUB domain, EGF-like 1	95.4752	72.5306	38.6266	2.41569	apex	1.21547	apex	1.98747	middle	8.97722e-06
	Sdpr	S67386	serum deprivation response	3294.11	1813.78	948.685	3.40357	apex	1.6659	apex	2.04308	middle	1.63732e-06
	Sema3a	L40484	sema domain, immunoglobulin domain (Ig), short basic domain, secreted, (semaphorin) 3A	164.283	91.7685	77.3536	2.10182	apex	1.6514	apex	1.27275	middle	6.83457e-05
	Sema3e	AF034744	sema domain, immunoglobulin domain (Ig), short basic domain, secreted, (semaphorin) 3E	496.043	478.75	197.507	2.56219	apex	1.02407	middle	2.62387	middle	0.00342704
	Sepx1	AF195142	selenoprotein X 1	726.591	828.371	1498.12	2.10947	basal	1.25625	middle	1.67918	basal	0.000249429
	Serpind1	BC034543	serine (or cysteine) peptidase inhibitor, clade D, member 1	80.6292	143.36	233.994	2.97849	basal	1.96335	middle	1.51705	basal	0.000262202
	Serpinf1	AF036164	serine (or cysteine) peptidase inhibitor, clade F, member 1	1225.34	1267.64	3358.52	2.8023	basal	1.12915	middle	2.48179	basal	2.48528e-05
	Serpini1	NM_009250	serine (or cysteine) peptidase inhibitor, clade I, member 1	567.2	497.658	224.916	2.65668	apex	1.07842	apex	2.46349	middle	0.0115819
	Sez6l2	AK165738	seizure related 6 homolog like 2	502.347	451.882	243.286	2.15256	apex	1.03586	apex	2.07804	middle	0.0191056
	Sfrp1	U88566	secreted frizzled-related protein 1	1014.76	301.614	168.667	5.89426	apex	3.08743	apex	1.90911	middle	3.94772e-06
	Sfrp2	ENSMUST00000029625	secreted frizzled-related protein 2	296.2	158.478	83.1088	3.49216	apex	1.67613	apex	2.08346	middle	0.000168175
	Sfrp4	NM_016687	secreted frizzled-related protein 4	81.1721	183.964	1215.66	15.7652	basal	2.49561	middle	6.31718	basal	8.94543e-06
	Sgpp2	BC147850	sphingosine-1-phosphate phosphotase 2	399.498	346.096	179.345	2.2731	apex	1.08196	apex	2.10092	middle	0.00851456
	Sh3d19	NM_001082414	SH3 domain protein D19	1045.02	661.442	479.732	2.12241	apex	1.44958	apex	1.46415	middle	0.000109498
	Sh3gl2	AK134970	SH3-domain GRB2-like 2	1164.7	1078.69	492.212	2.44863	apex	1.01555	apex	2.41114	middle	0.00774663
	Sh3gl3	NM_017400	SH3-domain GRB2-like 3	343.594	316.741	168.3	2.01489	apex	1.00236	apex	2.01014	middle	0.000192275
	Shisa2	BC024118	shisa homolog 2 (Xenopus laevis)	377.458	263.458	177.212	2.08744	apex	1.31083	apex	1.59246	middle	8.48615e-05
	Shox2	BC172634	short stature homeobox 2	328.965	279.24	133.915	2.58693	apex	1.10932	apex	2.332	middle	0.0101502
	Si	ENSMUST00000054125	sucrase-isomaltase	140.572	296.562	260.994	1.86881	basal	2.25116	middle	1.20459	middle	0.00761584
	Siah3	BC147764	seven in absentia homolog 3 (Drosophila)	144.373	131.203	62.445	2.35989	apex	1.03353	apex	2.28333	middle	0.00677566
	Slain1	AK036190	SLAIN motif family, member 1	264.112	365.103	693.389	2.6679	basal	1.50625	middle	1.77122	basal	1.32847e-05
	Slc13a4	NM_172892	solute carrier family 13, member 4	750.209	795.697	1954.28	2.65692	basal	1.16098	middle	2.28852	basal	6.42794e-05
	Slc17a6	ENSMUST00000032710	solute carrier family 17, member 6	575.48	486.41	166.965	3.82124	apex	1.11385	apex	3.43067	middle	0.00506122
	Slc17a7	ENSMUST00000085374	solute carrier family 17, member 7	855.281	726.392	332.992	2.76143	apex	1.10878	apex	2.4905	middle	0.0127303
	Slc17a8	AK149687	solute carrier family 17, member 8	152.26	104.754	47.7292	3.14936	apex	1.33408	apex	2.36069	middle	7.78193e-05
	Slc22a2	AJ006036	solute carrier family 22, member 2	37.248	52.5621	185.203	5.02509	basal	1.53158	middle	3.28098	basal	1.40003e-05
	Slc22a23	AK147397	solute carrier family 22, member 23	204.81	149.584	88.0913	2.31182	apex	1.26242	apex	1.83127	middle	0.00134511
	Slc24a2	AK034424	solute carrier family 24 (sodium/potassium/calcium exchanger), member 2	489.045	372.899	204.715	2.43751	apex	1.22749	apex	1.98576	middle	0.00756183
	Slc26a5	ENSMUST00000030878	solute carrier family 26, member 5	358.368	201.57	47.0187	7.65372	apex	1.62951	apex	4.69695	middle	5.10413e-05
	Slc27a2	BC013442	solute carrier family 27 (fatty acid transporter), member 2	58.5485	45.6827	27.145	2.11148	apex	1.16761	apex	1.80838	middle	0.000649637
	Slc2a3	AK147258	solute carrier family 2, member 3	148.44	123.737	48.7663	3.19438	apex	1.12885	apex	2.82976	middle	0.00416991
	Slc38a4	ENSMUST00000023101	solute carrier family 38, member 4	64.5251	72.9272	170.04	2.71417	basal	1.24319	middle	2.18323	basal	3.56801e-05
	Slc43a3	AK086962	solute carrier family 43, member 3	152.424	121.6	310.909	2.08238	basal	1.13297	apex	2.35928	basal	0.000659308
	Slc45a1	NM_173774	solute carrier family 45, member 1	355.775	334.594	170.271	2.19557	apex	1.01543	middle	2.22944	middle	0.0146135
	Slc45a2	AK194548	solute carrier family 45, member 2	841.975	1062.46	1711.28	2.0726	basal	1.38711	middle	1.49419	basal	0.00255106
	Slc4a10	NM_033552	solute carrier family 4, sodium bicarbonate cotransporter-like, member 10	1512.53	2527.22	5187.75	3.5018	basal	1.82789	middle	1.91575	basal	6.84484e-05
	Slc4a4	BC129863	solute carrier family 4, member 4	194.005	155.913	80.0086	2.44083	apex	1.16441	apex	2.09619	middle	0.00494877
	Slc7a14	ENSMUST00000091259	solute carrier family 7, member 14	160.129	148.909	63.6489	2.64231	apex	1.00821	apex	2.62081	middle	0.00757301
	Slc8a2	BC058704	solute carrier family 8 (sodium/calcium exchanger), member 2	76.3086	42.05	25.2724	2.9826	apex	1.67895	apex	1.77647	middle	8.48615e-05
	Slc9a4	AK085681	solute carrier family 9 (sodium/hydrogen exchanger), member 4	156.438	83.1243	74.8498	2.05653	apex	1.74354	apex	1.17951	middle	0.000367624
	Slc9a7	ENSMUST00000072451	solute carrier family 9, member 7	188.37	142.308	74.1094	2.52591	apex	1.23264	apex	2.04919	middle	0.000942161
	Slco1a4	ENSMUST00000032364	solute carrier organic anion transporter family, member 1a4	683.119	892.154	1807.11	2.72045	basal	1.4345	middle	1.89645	basal	8.29351e-05
	Slco5a1	AK048882	solute carrier organic anion transporter family, member 5A1	257.691	195.754	76.3807	3.61697	apex	1.2387	apex	2.91998	middle	0.00434266
	Slitrk1	AK173296	SLIT and NTRK-like family, member 1	84.4976	89.5018	41.2955	2.14249	apex	1.11871	middle	2.39682	middle	0.0227245
	Slitrk3	AK139378	SLIT and NTRK-like family, member 3	225.173	170.994	70.016	3.70068	apex	1.25229	apex	2.95513	middle	0.014499
	Slitrk4	NM_178740	SLIT and NTRK-like family, member 4	49.2035	46.8058	15.9536	3.14061	apex	1.02772	middle	3.22767	middle	0.00176685
	Slitrk6	NM_175499	SLIT and NTRK-like family, member 6	266.649	164.02	66.855	3.98468	apex	1.50195	apex	2.653	middle	0.000301142
	Slxl1	NM_029181	Slx-like 1	19.9473	30.8038	74.403	4.12719	basal	1.8645	middle	2.21357	basal	0.0159158
	Smad9	AF175408	MAD homolog 9 (Drosophila)	239.478	214.77	109.642	2.21598	apex	1.03169	apex	2.14791	middle	0.00409902
	Smarca1	AK032978	SWI/SNF related, matrix associated, actin dependent regulator of chromatin, subfamily a, member 1	210.12	109.638	73.3054	2.792	apex	1.75407	apex	1.59173	middle	8.13934e-06
	Smc2	U42385	structural maintenance of chromosomes 2	229.43	107.174	96.4377	2.3246	apex	1.98449	apex	1.17138	middle	6.84484e-05
	Smpd3	BC034194	sphingomyelin phosphodiesterase 3, neutral	86.9955	74.5723	263.566	3.24117	basal	1.01806	apex	3.29971	basal	0.00074011
	Smpx	AF364070	small muscle protein, X-linked	744.126	489.377	207.576	3.60038	apex	1.40052	apex	2.57075	middle	0.000218372
	Snap25	AK078038	synaptosomal-associated protein 25	5831.89	5752.32	2440.49	2.63156	apex	1.04618	middle	2.75309	middle	0.018565
	Snap91	BC031773	synaptosomal-associated protein 91	494.187	413.04	198.289	2.61571	apex	1.12103	apex	2.3333	middle	0.00914569
	Sncb	ENSMUST00000036825	synuclein, beta	531.567	508.776	214.203	2.71788	apex	1.01332	middle	2.75407	middle	0.01466
	Snhg11	AK080745	small nucleolar RNA host gene 11	464.526	437.708	220.611	2.04387	apex	1.04244	middle	2.13061	middle	0.0181642
	Sntg2	AF367760	syntrophin, gamma 2	125.401	116.367	56.673	2.28887	apex	1.01762	middle	2.32921	middle	0.0156222
	Sorcs1	AF284755	VPS10 domain receptor protein SORCS 1	73.1538	62.9425	32.7729	2.22628	apex	1.09028	apex	2.04194	middle	0.00306717
	Sox2	ENSMUST00000099151	SRY-box containing gene 2	425.512	333.896	133.94	3.17983	apex	1.18837	apex	2.67578	middle	0.00104462
	Sox21	ENSMUST00000082178	SRY-box containing gene 21	309.164	199.108	139.946	2.18824	apex	1.4241	apex	1.53658	middle	0.000339715
	Spaca3	NM_029367	sperm acrosome associated 3	14.3616	12.7385	59.4314	4.32175	basal	1.03033	middle	4.19452	basal	0.00100124
	Speer4a	BC168410	spermatogenesis associated glutamate (E)-rich protein 4a	350.718	181.919	119.48	2.87738	apex	1.76414	apex	1.63104	middle	0.000103966
	Speer4b	NM_028561	spermatogenesis associated glutamate (E)-rich protein 4b	204.686	113.57	80.2151	2.5022	apex	1.64318	apex	1.52278	middle	0.00021139
	Speer4c	NM_001122661	spermatogenesis associated glutamate (E)-rich protein 4c	109.573	68.799	51.8706	2.04883	apex	1.45359	apex	1.4095	middle	0.000703442
	Speer4d	AK017002	spermatogenesis associated glutamate (E)-rich protein 4d	196.348	123.992	90.0011	2.13223	apex	1.45048	apex	1.47002	middle	0.00011601
	Speer4e	NM_182957	spermatogenesis associated glutamate (E)-rich protein 4e	109.573	68.799	51.8706	2.04883	apex	1.45359	apex	1.4095	middle	0.000703442
	Speer5-ps1	NR_027506	spermatogenesis associated glutamate (E)-rich protein 5, pseudogene 1	437.039	227.012	142.469	2.99457	apex	1.75758	apex	1.7038	middle	0.000124396
	Spink8	NM_183136	serine peptidase inhibitor, Kazal type 8	46.4844	22.6762	118.734	2.43294	basal	1.88298	apex	4.58118	basal	0.00111026
	Spock1	AK039058	sparc/osteonectin, cwcv and kazal-like domains proteoglycan 1	141.377	107.818	58.3419	2.40481	apex	1.21927	apex	1.97233	middle	0.000697468
	Spock3	AK013644	sparc/osteonectin, cwcv and kazal-like domains proteoglycan 3	1360.59	1237.59	426.385	3.58173	apex	1.05407	apex	3.39802	middle	0.00970296
	Spp2	NM_029269	secreted phosphoprotein 2	9.9087	43.2071	72.5821	7.21234	basal	4.63147	middle	1.55725	basal	0.000156364
	Srd5a1	AK082819	steroid 5 alpha-reductase 1	473.747	339.036	216.732	2.15795	apex	1.28885	apex	1.67431	middle	0.000207459
	St3gal1	AK138747	ST3 beta-galactoside alpha-2,3-sialyltransferase 1	406.856	291.336	189.814	2.10611	apex	1.28565	apex	1.63816	middle	8.82776e-05
	St3gal6	BC052338	ST3 beta-galactoside alpha-2,3-sialyltransferase 6	2369.06	3069.54	4708.56	2.02422	basal	1.41569	middle	1.42985	basal	1.7741e-05
	St8sia1	AK040548	ST8 alpha-N-acetyl-neuraminide alpha-2,8-sialyltransferase 1	393.234	506.243	256.765	1.49391	apex	1.40411	middle	2.09762	middle	0.00184586
	St8sia3	AK015874	ST8 alpha-N-acetyl-neuraminide alpha-2,8-sialyltransferase 3	116.817	105.093	45.4746	2.86116	apex	1.03493	apex	2.7646	middle	0.0108212
	Stac2	AJ608761	SH3 and cysteine rich domain 2	424.417	373.342	203.79	2.12501	apex	1.05225	apex	2.0195	middle	0.00740546
	Stbd1	AK021293	starch binding domain 1	392.256	180.907	123.46	3.10939	apex	2.02078	apex	1.53871	middle	1.12331e-05
	Stc1	AK161960	stanniocalcin 1	72.7829	13.3334	14.281	4.92209	apex	5.35858	apex	1.08868	basal	0.000239201
	Stk17b	NM_133810	serine/threonine kinase 17b (apoptosis-inducing)	224.164	393.777	948.357	4.38955	basal	1.94936	middle	2.25179	basal	2.60652e-05
	Stmn2	AK003659	stathmin-like 2	1605.28	1412.24	621.057	2.80562	apex	1.07317	apex	2.61433	middle	0.0147999
	Stmn4	AF105222	stathmin-like 4	570.066	604.564	267.408	2.21123	apex	1.12413	middle	2.48572	middle	0.0142879
	Strc	ENSMUST00000038389	stereocilin	133.997	80.7555	35.9763	3.64806	apex	1.52422	apex	2.3934	middle	6.25948e-05
	Stx1b	BC132042	syntaxin 1B	558.314	435.834	188.073	3.22909	apex	1.20591	apex	2.67773	middle	0.00966714
	Stxbp1	AK202644	syntaxin binding protein 1	1285.37	1159.71	546.61	2.43688	apex	1.05018	apex	2.32045	middle	0.0107232
	Stxbp5l	NM_172440	syntaxin binding protein 5-like	84.7282	53.1908	22.9035	3.74353	apex	1.51294	apex	2.47435	middle	0.00154306
	Sult1e1	S78182	sulfotransferase family 1E, member 1	48.7133	136.9	110.688	2.50252	basal	3.31667	middle	1.32533	middle	0.0464851
	Sult4a1	AK159034	sulfotransferase family 4A, member 1	962.833	889.557	422.281	2.35618	apex	1.01386	apex	2.32396	middle	0.00747639
	Sult5a1	AF026074	sulfotransferase family 5A, member 1	138.547	256.783	1611.46	11.8141	basal	2.00899	middle	5.88058	basal	1.12331e-05
	Susd4	BC021842	sushi domain containing 4	600.068	600.588	298.838	2.10048	apex	1.05428	middle	2.2145	middle	0.0272343
	Sv2a	AK028318	synaptic vesicle glycoprotein 2a	547.613	526.625	214.997	2.71778	apex	1.01428	middle	2.75659	middle	0.0103238
	Syn1	ENSMUST00000115345	synapsin I	253.567	198.084	94.1017	2.98803	apex	1.19275	apex	2.50516	middle	0.0163703
	Syne2	FJ848978	synaptic nuclear envelope 2	695.631	347.186	302.445	2.25103	apex	1.86291	apex	1.20834	middle	0.000490226
	Syp	BC052354	synaptophysin	769.923	671.913	305.35	2.73427	apex	1.08094	apex	2.52953	middle	0.0155034
	Syt1	ENSMUST00000105276	synaptotagmin I	154.686	68.6204	28.0125	5.48428	apex	2.0922	apex	2.62129	middle	6.64603e-05
	Syt11	AK164082	synaptotagmin XI	811.768	684.492	377.245	2.20427	apex	1.11652	apex	1.97424	middle	0.0161127
	Syt12	AB062804	synaptotagmin XII	113.696	118.089	233.726	2.07643	basal	1.13783	middle	1.82491	basal	0.000303444
	Syt13	BC030907	synaptotagmin XIII	23.9721	30.6514	105.272	4.39493	basal	1.38859	middle	3.16503	basal	7.03744e-05
	Syt14	AK045901	synaptotagmin XIV	112.004	80.4093	49.223	2.31151	apex	1.28238	apex	1.80251	middle	0.00679354
	Syt2	ENSMUST00000027721	synaptotagmin II	742.366	622.555	292.23	2.72906	apex	1.12574	apex	2.42424	middle	0.0165147
	Syt7	BC139806	synaptotagmin VII	244.929	216.127	89.7534	2.8428	apex	1.0666	apex	2.66529	middle	0.00595203
	Tagln	L41154	transgelin	190.475	220.093	596.436	3.18155	basal	1.26556	middle	2.51394	basal	0.000109477
	Tagln3	NM_019754	transgelin 3	935.137	890.897	401.831	2.53812	apex	1.01196	middle	2.56847	middle	0.0278808
	Tbc1d9	NM_001111304	TBC1 domain family, member 9	566.089	378.368	201.162	2.77262	apex	1.38362	apex	2.00389	middle	0.000205493
	Tcn2	NM_015749	transcobalamin 2	5289.75	6885.36	12314.4	2.37973	basal	1.42536	middle	1.66956	basal	0.000218675
	Tctex1d1	BC132400	Tctex1 domain containing 1	73.387	74.3735	36.595	2.04503	apex	1.07645	middle	2.20137	middle	0.00931217
	Tectb	ENSMUST00000025936	tectorin beta	1066.62	40.6642	42.5641	23.8481	apex	23.3273	apex	1.02233	middle	1.63732e-06
	Tekt1	ENSMUST00000108502	tektin 1	139.644	74.6638	33.0674	4.20251	apex	1.72304	apex	2.43901	middle	2.93121e-05
	Tesk2	BC029766	testis-specific kinase 2	632.526	774.418	1240.09	2.00272	basal	1.33926	middle	1.4954	basal	1.81366e-05
	Th	BC156668	tyrosine hydroxylase	138.456	163.484	59.5012	2.30709	apex	1.28376	middle	2.96176	middle	6.59841e-05
	Thy1	AK080366	thymus cell antigen 1, theta	2910.72	2755.06	1279.29	2.47369	apex	1.00291	middle	2.48089	middle	0.025079
	Tlcd2	BC021945	TLC domain containing 2	85.7653	100.253	180.974	2.1691	basal	1.28222	middle	1.69168	basal	0.0010038
	Tlr1	ENSMUST00000059349	toll-like receptor 1	18.2233	23.9986	40.4515	2.23609	basal	1.29647	middle	1.72476	basal	0.0438311
	Tlr5	BC125247	toll-like receptor 5	85.7648	76.5934	41.4826	2.05951	apex	1.04764	apex	1.96586	middle	0.0029109
	Tmc1	AY263155	transmembrane channel-like gene family 1	90.434	58.547	35.8541	2.5211	apex	1.41911	apex	1.77654	middle	0.00119843
	Tmeff1	ENSMUST00000123476	transmembrane protein with EGF-like and two follistatin-like domains 1	113.987	75.4141	52.9039	2.12956	apex	1.38929	apex	1.53284	middle	0.000261552
	Tmem150c	BC028943	transmembrane protein 150C	94.6179	81.4086	47.1108	2.00792	apex	1.08616	apex	1.84865	middle	0.00604413
	Tmem151a	NM_001001885	transmembrane protein 151A	296.894	298.324	162.29	1.94943	apex	1.06966	middle	2.08523	middle	0.0324182
	Tmem163	BC046234	transmembrane protein 163	255.91	253.608	104.659	2.60446	apex	1.05347	middle	2.74373	middle	0.00940612
	Tmem20	AK171987	transmembrane protein 20	304.281	369.567	729.152	2.47923	basal	1.34239	middle	1.84688	basal	0.000207715
	Tmem204	BC043726	transmembrane protein 204	914.167	1340.68	1975.98	2.26894	basal	1.63515	middle	1.38761	basal	0.00136681
	Tmem229a	ENSMUST00000127247	transmembrane protein 229A	5219.81	3973.88	1633.72	3.16484	apex	1.20731	apex	2.6214	middle	0.000143226
	Tmem27	AF178085	transmembrane protein 27	22.0115	31.5557	90.5933	4.29735	basal	1.60918	middle	2.67052	basal	8.57876e-05
	Tmem74	BC117021	transmembrane protein 74	165.116	160.894	56.255	3.64473	apex	1.036	middle	3.77595	middle	0.0210726
	Tmem79	ENSMUST00000107552	transmembrane protein 79	1223.3	1457.47	2517.23	2.08489	basal	1.29292	middle	1.61254	basal	0.000207459
	Tmod4	BC068020	tropomodulin 4	229.092	176.703	96.099	2.37818	apex	1.20476	apex	1.97398	middle	0.00281317
	Tnc	ENSMUST00000107379	tenascin C	85.0703	14.4004	13.0694	6.06923	apex	5.12298	apex	1.18471	middle	6.57698e-05
	Tnfaip6	U83903	tumor necrosis factor alpha induced protein 6	161.695	48.6062	16.1152	10.1004	apex	3.07428	apex	3.28546	middle	2.30058e-05
	Tnmd	ENSMUST00000033602	tenomodulin	83.7252	112.846	353.938	4.43521	basal	1.50672	middle	2.94362	basal	2.906e-05
	Tomt	NM_001081679	transmembrane O-methyltransferase	161.49	131.254	60.7259	2.68115	apex	1.13294	apex	2.36654	middle	0.00118389
	Tox	AK038671	thymocyte selection-associated high mobility group box	157.265	90.8925	48.0994	3.19357	apex	1.58019	apex	2.021	middle	5.83244e-06
	Tpd52l1	NM_009413	tumor protein D52-like 1	1605.53	2052.57	3316.02	2.11478	basal	1.40086	middle	1.50963	basal	0.000439796
	Tppp	ENSMUST00000022057	tubulin polymerization promoting protein	146.182	107.988	45.0761	3.31056	apex	1.23948	apex	2.67093	middle	0.00275474
	Tprg	ENSMUST00000056087	transformation related protein 63 regulate	36.9528	42.9503	21.2024	1.80895	apex	1.28054	middle	2.31642	middle	0.0149285
	Tprkb	ENSMUST00000067137	Tp53rk binding protein	6766.33	7324.25	14266.1	2.13792	basal	1.17726	middle	1.81601	basal	3.1414e-05
	Tram1l1	AK044115	translocation associated membrane protein 1-like 1	916.57	881.319	355.687	2.78273	apex	1.01949	middle	2.83697	middle	0.0101381
	Trf	ENSMUST00000112645	transferrin	24116	35022.2	53412	2.27361	basal	1.59684	middle	1.42382	basal	0.000313702
	Trib3	AK146340	tribbles homolog 3 (Drosophila)	59.5013	99.9775	129.185	2.27564	basal	1.7959	middle	1.26713	basal	0.0280643
	Trim36	AK033754	tripartite motif-containing 36	239.407	189.623	74.9832	3.40805	apex	1.1885	apex	2.86751	middle	0.00518057
	Trim45	AK153571	tripartite motif-containing 45	441.873	264.422	161.947	2.70191	apex	1.53696	apex	1.75795	middle	1.53592e-05
	Trim54	NM_021447	tripartite motif-containing 54	243.91	228.062	101.223	2.40798	apex	1.01213	middle	2.4372	middle	0.0011883
	Trim59	AK009637	tripartite motif-containing 59	179.772	119.41	75.4907	2.30059	apex	1.39342	apex	1.65104	middle	0.000498361
	Tro	AF319977	trophinin	251.88	206.105	115.544	2.22533	apex	1.1551	apex	1.92653	middle	0.0112757
	Trp53inp2	ENSMUST00000043237	transformation related protein 53 inducible nuclear protein 2	1010.08	1168.67	2067.01	2.09463	basal	1.26629	middle	1.65415	basal	1.12331e-05
	Tsga14	AJ278891	testis specific gene A14	116.366	44.3806	31.4921	3.63298	apex	2.43685	apex	1.49085	middle	5.47174e-05
	Tspan32	AK171199	tetraspanin 32	91.4836	108.379	181.663	2.02972	basal	1.31192	middle	1.54714	basal	0.00111625
	Ttc9	NM_001033149	tetratricopeptide repeat domain 9	212.992	207.054	97.2019	2.34596	apex	1.03164	middle	2.42019	middle	0.0238349
	Ttr	BC032069	transthyretin	1362.03	2132.69	3265.53	2.57972	basal	1.78132	middle	1.4482	basal	0.00663986
	Tuba8	ENSMUST00000032233	tubulin, alpha 8	614.096	504.569	300.794	2.00959	apex	1.125	apex	1.7863	middle	0.000223789
	Tubb2a	ENSMUST00000056427	tubulin, beta 2A class IIA	1588.54	1276.7	749.811	2.08463	apex	1.15246	apex	1.80885	middle	0.000331211
	Tubb2a-ps1	XR_001744	tubulin, beta 2a, pseudogene 1	806.631	638.946	371.83	2.13327	apex	1.1702	apex	1.82299	middle	0.000377178
	Tubb2b	ENSMUST00000075774	tubulin, beta 2B class IIB	371.611	170.901	75.6155	4.80883	apex	1.993	apex	2.41287	middle	3.32008e-06
	Tubb3	NM_023279	tubulin, beta 3 class III	1059.68	1041.15	468.958	2.47602	apex	1.03934	middle	2.57342	middle	0.0265474
	Tubb3-ps1	XM_906250	tubulin, beta 3 class III, pseudogene 1	577.244	564.658	253.205	2.48478	apex	1.03421	middle	2.56978	middle	0.0239072
	Ucma	AK003750	upper zone of growth plate and cartilage matrix associated	12680.3	16049.9	34154.1	2.77209	basal	1.39216	middle	1.99121	basal	6.40081e-05
	Ugt1a6a	AY227198	UDP glucuronosyltransferase 1 family, polypeptide A6A	104.195	106.439	53.0987	2.06686	apex	1.10601	middle	2.28597	middle	0.0193315
	Ugt1a6b	BC069940	UDP glucuronosyltransferase 1 family, polypeptide A6B	104.195	106.439	53.0987	2.06686	apex	1.10601	middle	2.28597	middle	0.0193315
	Ugt8a	AK144005	UDP galactosyltransferase 8A	925.963	861.784	362.435	2.74727	apex	1.01169	apex	2.71553	middle	0.0109068
	Unc5d	BC144783	unc-5 homolog D (C. elegans	63.7486	47.9017	24.1886	2.70704	apex	1.26193	apex	2.14517	middle	0.0123468
	Upb1	BC024447	ureidopropionase, beta	44.0693	52.3409	99.8417	2.3301	basal	1.31286	middle	1.77483	basal	0.000383519
	Upk3a	AK003737	uroplakin 3A	86.5827	66.9603	35.7462	2.40875	apex	1.4096	apex	1.70881	middle	0.0368673
	Ush1c	NM_001163733	Usher syndrome 1C homolog (human)	211.262	146.691	102.479	2.04422	apex	1.33037	apex	1.53658	middle	0.000579998
	Usp13	AK012510	ubiquitin specific peptidase 13 (isopeptidase T-3)	124.441	118.601	59.347	2.18372	apex	1.01963	middle	2.2266	middle	0.013954
	Usp29	AK045405	ubiquitin specific peptidase 29	218.089	242.098	88.64	2.80087	apex	1.1755	middle	3.29243	middle	0.0251955
	Vamp1	AK078156	vesicle-associated membrane protein 1	2615.45	2333.37	1301.91	2.04754	apex	1.04799	apex	1.95377	middle	0.0118534
	Vim	AK170429	vimentin	8199.63	4714.59	3225.66	2.49021	apex	1.59536	apex	1.56091	middle	6.84841e-05
	Vmn1r90	NM_001039146	vomeronasal 1 receptor 90	62.2511	37.9367	24.8478	2.46573	apex	1.49897	apex	1.64495	middle	0.000234806
	Wnt3	AK163878	wingless-related MMTV integration site 3	41.461	27.4605	17.4791	2.33273	apex	1.47115	apex	1.58565	middle	0.00698228
	Xlr	AK012549	X-linked lymphocyte-regulated complex	33.8712	42.8806	85.0341	2.60672	basal	1.41992	middle	1.83582	basal	0.00554608
	Ywhag	AK076615	tyrosine 3-monooxygenase/tryptophan 5-monooxygenase activation protein, gamma polypeptide	1737.73	1406.23	823.839	2.11974	apex	1.15515	apex	1.83503	middle	0.00643963
	Zfp365	AK044322	zinc finger protein 365	299.913	144.554	84.1302	3.56049	apex	1.91661	apex	1.8577	middle	0.000934525
	Zic1	AK141883	zinc finger protein of the cerebellum 1	289.122	525.031	749.414	2.71413	basal	1.96718	middle	1.37971	basal	0.000990605
	Zic3	AK139364	zinc finger protein of the cerebellum 3	20.8672	22.6457	46.2688	2.18402	basal	1.17137	middle	1.8645	basal	0.00539071
	Zkscan16	NM_001099323	zinc finger with KRAB and SCAN domains 16	117.173	84.9569	54.1638	2.12315	apex	1.2727	apex	1.66823	middle	0.00127382
	Zp1	NM_009580	zona pellucida glycoprotein 1	89.8182	58.481	41.0759	2.11364	apex	1.38936	apex	1.5213	middle	0.00171393
