# Supplementary material for: Deafness Gene Expression Patterns in the Mouse Cochlea Found by Microarray Analysis
Source: PLoS One. 2014 Mar 27;9(3):e92547. doi: 10.1371/journal.pone.0092547 (PMC3967995; doi:10.1371/journal.pone.0092547)
Supplement: Table S2 — Gene list showing at least two-fold change in expression for apex vs. basal. (XLSX) [file pone.0092547.s002.xlsx]

## Sheet: Table S2
	Table S2. Gene list showing at least two-fold change in expression for apex vs. basal.
	Gene Symbol	Accession Number	Gene Name [Mus musculus]	Fold Change		Corrected p-value
				apex/basal	up in apex/basal	(oneway ANNOVA)
	Tectb	ENSMUST00000025936	tectorin beta	23.8481	apex	1.63732e-06
	Fst	Z29532	follistatin	21.1957	apex	6.65283e-06
	Kcnip4	DQ148502	Kv channel interacting protein 4	15.9099	apex	7.03744e-05
	Rnf182	AK083175	ring finger protein 182	12.6845	apex	0.000217294
	Emilin2	AK171309	elastin microfibril interfacer 2	12.5758	apex	6.65283e-06
	Apoa4	M64248	apolipoprotein A-IV	10.6914	apex	1.36594e-06
	Tnfaip6	U83903	tumor necrosis factor alpha induced protein 6	10.1004	apex	2.30058e-05
	Slc26a5	ENSMUST00000030878	solute carrier family 26, member 5	7.65372	apex	5.10413e-05
	Agr3	NM_207531	anterior gradient homolog 3 (Xenopus laevis)	7.03843	apex	2.62763e-05
	Ecel1	NM_021306	endothelin converting enzyme-like 1	6.96375	apex	5.43748e-05
	Robo2	AK164874	roundabout homolog 2 (Drosophila)	6.92374	apex	8.90418e-06
	Kcna10	NM_001081140	potassium voltage-gated channel, shaker-related subfamily, member 10	6.17343	apex	4.20621e-05
	Tnc	ENSMUST00000107379	tenascin C	6.06923	apex	6.57698e-05
	Sfrp1	U88566	secreted frizzled-related protein 1	5.89426	apex	3.94772e-06
	Epha3	NM_010140	Eph receptor A3	5.65998	apex	6.84484e-05
	Ankrd34b	NM_175455	ankyrin repeat domain 34B	5.62289	apex	0.018424
	Syt1	ENSMUST00000105276	synaptotagmin I	5.48428	apex	6.64603e-05
	Calb1	ENSMUST00000029876	calbindin 1	5.41662	apex	0.00241969
	Foxd2	NM_008593	forkhead box D2	5.26203	apex	8.90418e-06
	Crtac1	ENSMUST00000048630	cartilage acidic protein 1	5.25347	apex	0.000429539
	Dmgdh	NM_028772	dimethylglycine dehydrogenase precursor	5.23693	apex	5.12454e-05
	Fam84a	BC005488	family with sequence similarity 84, member A	5.19697	apex	0.000515556
	Apoc3	L04150	apolipoprotein C-III	5.11853	apex	1.63732e-06
	Rya3	ENSMUST00000109760	BPI fold containing family B, member 3	5.11761	apex	0.000477272
	Cxcl13	NM_018866	hemokine (C-X-C motif) ligand 13	5.10277	apex	0.000211873
	Egfl6	AK078534	EGF-like-domain, multiple 6	4.95198	apex	8.82776e-05
	Stc1	AK161960	stanniocalcin 1	4.92209	apex	0.000239201
	Tubb2b	ENSMUST00000075774	tubulin, beta 2B class IIB	4.80883	apex	3.32008e-06
	Kcne4	BC034849	potassium voltage-gated channel, Isk-related subfamily, gene 4	4.80117	apex	0.000369863
	Gpr152	NM_206973	G protein-coupled receptor 152	4.70575	apex	0.00133228
	C1ql3	ENSMUST00000061545	C1q-like 3	4.66556	apex	0.00234018
	Lingo1	ENSMUST00000053568	leucine rich repeat and Ig domain containing 1	4.51778	apex	0.00815666
	Rpp25	AK140177	ribonuclease P 25 subunit (human)	4.50623	apex	0.0418284
	Acbd7	NM_030063	acyl-Coenzyme A binding domain containing 7	4.49998	apex	4.92255e-05
	Ppapdc1a	ENSMUST00000094018	phosphatidic acid phosphatase type 2 domain containing 1A	4.49369	apex	1.29207e-05
	Rassf6	BC031808	Ras association (RalGDS/AF-6) domain family member 6	4.48724	apex	1.63732e-06
	Kcns3	AK162957	potassium voltage-gated channel, delayed-rectifier, subfamily S, member 3	4.46919	apex	0.000406023
	Fbxo40	BC107407	F-box protein 40	4.44795	apex	0.00522071
	Scg2	BC014717	secretogranin II	4.44233	apex	9.64198e-05
	Tekt1	ENSMUST00000108502	tektin 1	4.20251	apex	2.93121e-05
	Nrip3	AK083130	nuclear receptor interacting protein 3	4.1601	apex	0.000458087
	Gsbs	AF500906	G substrate	4.13481	apex	0.000109498
	Ina	L36390	internexin neuronal intermediate filament protein, alpha	4.12215	apex	0.00663118
	Akap5	NM_001101471	A kinase (PRKA) anchor protein 5	4.08541	apex	3.64424e-05
	Fgf10	U94517	fibroblast growth factor 10	4.03708	apex	0.0128818
	Nefh	NM_010904	neurofilament, heavy polypeptide	4.01956	apex	0.00932341
	Nefm	BC167193	neurofilament, medium polypeptide	4.00278	apex	0.00770759
	Ptprq	BC156453	protein tyrosine phosphatase, receptor type, Q	3.98594	apex	2.38447e-05
	Slitrk6	NM_175499	SLIT and NTRK-like family, member 6	3.98468	apex	0.000301142
	Krt19	ENSMUST00000007317	keratin 19	3.94394	apex	8.97722e-06
	Grxcr1	ENSMUST00000094715	glutaredoxin, cysteine rich 1	3.92535	apex	0.000726777
	Gpr133	BC151161	G protein-coupled receptor 133	3.87501	apex	7.03744e-05
	Opcml	AK158538	opioid binding protein/cell adhesion molecule-like	3.83348	apex	0.000300186
	Slc17a6	ENSMUST00000032710	solute carrier family 17, member 6	3.82124	apex	0.00506122
	Ocm	NM_033039	oncomodulin	3.7826	apex	0.000214166
	H19	AK145379	H19 fetal liver mRNA	3.75031	apex	0.00483839
	Stxbp5l	NM_172440	syntaxin binding protein 5-like	3.74353	apex	0.00154306
	Aqp4	AK039777	aquaporin 4	3.74137	apex	1.40003e-05
	Fn1	AK147249	fibronectin 1	3.72138	apex	1.7741e-05
	Slitrk3	AK139378	SLIT and NTRK-like family, member 3	3.70068	apex	0.014499
	Grxcr2	BC147102	glutaredoxin, cysteine rich 2	3.70007	apex	2.87023e-05
	Bves	AK046765	blood vessel epicardial substance	3.6918	apex	0.000635077
	Hdc	AK150168	histidine decarboxylase	3.6716	apex	0.000139441
	Lancl3	NM_173414	LanC lantibiotic synthetase component C-like 3 (bacterial)	3.66265	apex	0.00137309
	Strc	ENSMUST00000038389	stereocilin	3.64806	apex	6.25948e-05
	Tmem74	BC117021	transmembrane protein 74	3.64473	apex	0.0210726
	Gdap1	AK049655	ganglioside-induced differentiation-associated-protein 1	3.64444	apex	0.0113714
	Tsga14	AJ278891	testis specific gene A14	3.63298	apex	5.47174e-05
	Slco5a1	AK048882	solute carrier organic anion transporter family, member 5A1	3.61697	apex	0.00434266
	Abi3bp	NM_001014399	ABI gene family, member 3 (NESH) binding protein	3.61566	apex	5.95082e-05
	Chrna10	BC147245	cholinergic receptor, nicotinic, alpha polypeptide 10	3.60331	apex	3.68155e-05
	Cntnap5a	BC156221	contactin associated protein-like 5A	3.60114	apex	0.00591792
	Smpx	AF364070	small muscle protein, X-linked	3.60038	apex	0.000218372
	Hapln1	AF139572	hyaluronan and proteoglycan link protein 1	3.59299	apex	0.00454718
	Spock3	AK013644	sparc/osteonectin, cwcv and kazal-like domains proteoglycan 3	3.58173	apex	0.00970296
	Pamr1	AK035434	peptidase domain containing associated with muscle regeneration 1	3.57045	apex	7.03744e-05
	Zfp365	AK044322	zinc finger protein 365	3.56049	apex	0.000934525
	Scn1a	NM_018733	sodium channel, voltage-gated, type I, alph	3.55787	apex	0.0102368
	Cdh6	D82029	cadherin 6	3.5438	apex	4.92255e-05
	Cybrd1	NM_028593	cytochrome b reductase 1	3.53816	apex	0.000313787
	Akap6	DQ233646	A kinase (PRKA) anchor protein 6	3.53183	apex	0.00865796
	Kcnd2	BC079667	potassium voltage-gated channel, Shal-related family, member 2	3.50812	apex	0.0033622
	Alox12e	BC013751	arachidonate lipoxygenase, epidermal	3.49858	apex	0.0001725
	Sfrp2	ENSMUST00000029625	secreted frizzled-related protein 2	3.49216	apex	0.000168175
	Nefl	ENSMUST00000022639	neurofilament, light polypeptide	3.49079	apex	0.0122015
	Fmod	NM_021355	fibromodulin	3.48531	apex	0.000223789
	Anks1b	AK132228	ankyrin repeat and sterile alpha motif domain containing 1B	3.47679	apex	9.89403e-05
	Kcnb2	NM_001098528	potassium voltage gated channel, Shab-related subfamily, member 2	3.448	apex	0.000300186
	Ltf	FJ538998	lactotransferrin	3.4437	apex	0.03598
	Mmp16	AK048543	matrix metallopeptidase 16	3.44194	apex	5.10413e-05
	Chrna9	BC153038	cholinergic receptor, nicotinic, alpha polypeptide 9	3.43942	apex	3.41687e-05
	Epyc	AK157900	epiphycan	3.43822	apex	4.63553e-06
	Dnajc5b	ENSMUST00000029132	DnaJ (Hsp40) homolog, subfamily C, member 5 beta	3.43262	apex	3.81167e-05
	Chl1	AK053039	cell adhesion molecule with homology to L1CAM	3.4297	apex	0.000109498
	Kif5c	AK081182	kinesin family member 5C	3.42863	apex	0.0078613
	Trim36	AK033754	tripartite motif-containing 36	3.40805	apex	0.00518057
	Sdpr	S67386	serum deprivation response	3.40357	apex	1.63732e-06
	Lrrc52	NM_001013382	leucine rich repeat containing 52	3.37185	apex	0.000157569
	B3gat1	BC023052	beta-1,3-glucuronyltransferase 1 (glucuronosyltransferase P)	3.36256	apex	0.00419858
	Mtap1a	AF182212	microtubule-associated protein 1A	3.35886	apex	0.0149465
	Fgf12	AF020739	fibroblast growth factor 12	3.33297	apex	0.00610806
	Scn4b	ENSMUST00000060125	sodium channel, type IV, beta	3.32435	apex	0.0132588
	Tppp	ENSMUST00000022057	tubulin polymerization promoting protein	3.31056	apex	0.00275474
	Mapk10	AB096078	mitogen-activated protein kinase 10	3.30082	apex	0.00830722
	Cdh9	NM_009869	cadherin 9	3.29682	apex	0.00868605
	Calb2	ENSMUST00000003754	calbindin 2	3.29023	apex	0.00987053
	Pcdh17	AK133637	protocadherin 17	3.28504	apex	2.62763e-05
	Cplx1	AK134820	complexin 1	3.28118	apex	0.0162117
	Darc	AY289754	Duffy blood group, chemokine receptor	3.27343	apex	0.0127385
	Scgb1c1	NM_001099742	secretoglobin, family 1C, member 1	3.26282	apex	7.03744e-05
	Gas2l3	AK136054	growth arrest-specific 2 like 3	3.24951	apex	0.000339715
	Olfm3	AK044325	olfactomedin 3	3.24469	apex	0.00144283
	Fmo2	BC031415	flavin containing monooxygenase 2	3.23574	apex	0.000402746
	Olfr1384	NM_146472	olfactory receptor 1384	3.23422	apex	0.00038427
	Stx1b	BC132042	syntaxin 1B	3.22909	apex	0.00966714
	Rab3c	AK164316	member RAS oncogene family	3.21016	apex	0.00418625
	Slc2a3	AK147258	solute carrier family 2, member 3	3.19438	apex	0.00416991
	Tox	AK038671	thymocyte selection-associated high mobility group box	3.19357	apex	5.83244e-06
	Frmpd4	ENSMUST00000112147	FERM and PDZ domain containing 4	3.1884	apex	0.00611544
	Sox2	ENSMUST00000099151	SRY-box containing gene 2	3.17983	apex	0.00104462
	Bhmt2	AK145901	betaine-homocysteine methyltransferase 2	3.1771	apex	0.00040086
	Epb4.1l3	AB523363	erythrocyte protein band 4.1-like 3	3.17128	apex	0.00469187
	Tmem229a	ENSMUST00000127247	transmembrane protein 229A	3.16484	apex	0.000143226
	Clgn	U08373	calmegin	3.1557	apex	0.0115114
	Kcnh5	NM_172805	potassium voltage-gated channel, subfamily H (eag-related), member 5	3.14992	apex	0.0136685
	Slc17a8	AK149687	solute carrier family 17, member 8	3.14936	apex	7.78193e-05
	Pclo	AF181269	piccolo (presynaptic cytomatrix protein)	3.14556	apex	0.00418625
	Slitrk4	NM_178740	SLIT and NTRK-like family, member 4	3.14061	apex	0.00176685
	Crym	ENSMUST00000033198	crystallin, mu	3.13692	apex	2.63635e-05
	Pygl	AK083075	liver glycogen phosphorylase	3.12551	apex	0.000248408
	Lgi2	NM_144945	leucine-rich repeat LGI family, member 2	3.11917	apex	0.00296851
	Scn8a	AK158609	sodium channel, voltage-gated, type VIII, alpha	3.11764	apex	0.00855688
	Stbd1	AK021293	starch binding domain 1	3.10939	apex	1.12331e-05
	Pcdhac2	AY013769	protocadherin alpha subfamily C, 2	3.10582	apex	0.0217029
	Dytn	NM_001081658	dystrotelin	3.0945	apex	2.93433e-05
	Gria2	AK134647	glutamate receptor, ionotropic, AMPA2 (alpha 2)	3.08476	apex	0.0205413
	Lhfpl5	BC099483	lipoma HMGIC fusion partner-like 5	3.07315	apex	0.000541537
	Prox1	BC051411	prospero-related homeobox 1	3.07099	apex	0.0109816
	Rit2	BC018267	Ras-like without CAAX 2	3.06825	apex	0.0114393
	Cadps	D86214	Ca2+-dependent secretion activator	3.06523	apex	0.0163942
	Foxg1	ENSMUST00000021333	forkhead box G1	3.05809	apex	0.00442448
	Ppp1r1c	AK083940	protein phosphatase 1, regulatory (inhibitor) subunit 1C	3.05591	apex	0.0106455
	Cend1	ENSMUST00000124444	cell cycle exit and neuronal differentiation 1	3.03399	apex	0.0134229
	Hecw1	AK031094	HECT, C2 and WW domain containing E3 ubiquitin protein ligase 1	3.02261	apex	0.00718357
	Clrn1	ENSMUST00000072551	clarin 1	3.01727	apex	0.0121229
	Reep1	AK053158	receptor accessory protein 1	3.01683	apex	0.0130337
	Amph	BC054718	amphiphysin	3.0123	apex	0.00807669
	Lhfpl3	AK033906	lipoma HMGIC fusion partner-like 3	2.99924	apex	0.0176568
	Bend6	AK219349	BEN domain containing 6	2.99795	apex	0.0201019
	Speer5-ps1	NR_027506	spermatogenesis associated glutamate (E)-rich protein 5, pseudogene 1	2.99457	apex	0.000124396
	Syn1	ENSMUST00000115345	synapsin I	2.98803	apex	0.0163703
	Slc8a2	BC058704	solute carrier family 8 (sodium/calcium exchanger), member 2	2.9826	apex	8.48615e-05
	Mybpc1	ENSMUST00000121629	myosin binding protein C, slow-type	2.98136	apex	0.000213348
	Pcp4	X17320	Purkinje cell protein 4	2.98083	apex	6.08638e-05
	Gpr68	NM_001177673	G protein-coupled receptor 68	2.95518	apex	0.026248
	Jakmip1	AK143621	janus kinase and microtubule interacting protein 1	2.95244	apex	0.0125662
	Fzd10	NM_175284	frizzled homolog 10 (Drosophila)	2.95174	apex	0.00011601
	Ank1	AK147278	ankyrin 1, erythroid	2.93915	apex	0.0129188
	Gipc2	AK008771	GIPC PDZ domain containing family, member 2	2.93721	apex	0.00220898
	Gria4	AK036193	glutamate receptor, ionotropic, AMPA4 (alpha 4)	2.91674	apex	0.0138966
	Crabp2	M35523	cellular retinoic acid binding protein II	2.89857	apex	0.000140291
	Nrg1	AK170314	neuregulin 1	2.89045	apex	0.0126613
	Gdap1l1	NM_144891	ganglioside-induced differentiation-associated protein 1-like 1	2.88096	apex	0.0133825
	Speer4a	BC168410	spermatogenesis associated glutamate (E)-rich protein 4a	2.87738	apex	0.000103966
	Elmod1	BC144961	ELMO domain containing 1	2.87728	apex	0.000321698
	Dner	BC128476	delta/notch-like EGF-related receptor	2.87371	apex	0.00614262
	Scrt1	NM_130893	scratch homolog 1, zinc finger protein (Drosophila)	2.86318	apex	0.0103748
	Ngfr	AF105292	nerve growth factor receptor (TNFR superfamily, member 16)	2.86288	apex	0.00986709
	Diras1	NM_145217	DIRAS family, GTP-binding RAS-like 1	2.86244	apex	0.00995246
	St8sia3	AK015874	ST8 alpha-N-acetyl-neuraminide alpha-2,8-sialyltransferase 3	2.86116	apex	0.0108212
	Nrn1	AK003046	neuritin 1	2.84902	apex	0.00990105
	Syt7	BC139806	synaptotagmin VII	2.8428	apex	0.00595203
	Scg3	NM_001164790	secretogranin III	2.8365	apex	0.0164703
	Fhl2	AK147024	four and a half LIM domains 2	2.83571	apex	0.000221427
	Adam23	AY545641	a disintegrin and metallopeptidase domain 23	2.83328	apex	0.020684
	Ntng1	NM_001163348	netrin G1	2.83135	apex	0.0230146
	Cntnap5c	NM_001081653	contactin associated protein-like 5C	2.82494	apex	0.00516296
	Akap12	ENSMUST00000045730	A kinase (PRKA) anchor protein (gravin) 12	2.81847	apex	0.000659308
	Aldh1a3	AF253409	aldehyde dehydrogenase family 1, subfamily A3	2.817	apex	0.023071
	Nrxn1	AK038854	neurexin I	2.81495	apex	0.00884736
	Stmn2	AK003659	stathmin-like 2	2.80562	apex	0.0147999
	Notum	ENSMUST00000106177	notum pectinacetylesterase homolog (Drosophila)	2.8018	apex	3.68155e-05
	Cnksr2	AK047636	connector enhancer of kinase suppressor of Ras 2	2.80179	apex	0.00388996
	Usp29	AK045405	ubiquitin specific peptidase 29	2.80087	apex	0.0251955
	Smarca1	AK032978	SWI/SNF related, matrix associated, actin dependent regulator of chromatin, subfamily a, member 1	2.792	apex	8.13934e-06
	Eno2	X52380	enolase 2, gamma neuronal	2.79188	apex	0.0112404
	Tram1l1	AK044115	translocation associated membrane protein 1-like 1	2.78273	apex	0.0101381
	Gng3	AK004459	guanine nucleotide binding protein (G protein), gamma 3	2.78147	apex	0.027594
	Tbc1d9	NM_001111304	TBC1 domain family, member 9	2.77262	apex	0.000205493
	Pgm2l1	AK016437	phosphoglucomutase 2-like 1	2.77192	apex	0.000227752
	Rcan2	BC047153	regulator of calcineurin 2	2.76854	apex	0.00583667
	Inhba	X69619	inhibin beta-A	2.76775	apex	6.83457e-05
	Bche	M99492	butyrylcholinesterase	2.76505	apex	9.52649e-05
	Slc17a7	ENSMUST00000085374	solute carrier family 17, member 7	2.76143	apex	0.0127303
	Pcdh15	AK042869	protocadherin 15	2.75662	apex	0.000114675
	Camta1	BC150740	calmodulin binding transcription activator 1	2.75317	apex	0.00405062
	Ugt8a	AK144005	UDP galactosyltransferase 8A	2.74727	apex	0.0109068
	Hapln4	AK034300	hyaluronan and proteoglycan link protein 4	2.74534	apex	0.0136685
	Grid1	AK138279	glutamate receptor, ionotropic, delta 1	2.74134	apex	9.50117e-05
	Scg5	AK011938	secretogranin V	2.73613	apex	0.0059462
	Mtmr7	AF073882	myotubularin related protein 7	2.73459	apex	0.00477914
	Syp	BC052354	synaptophysin	2.73427	apex	0.0155034
	Ache	AK036443	acetylcholinesterase	2.7329	apex	0.0102493
	Syt2	ENSMUST00000027721	synaptotagmin II	2.72906	apex	0.0165147
	Ptn	AK161964	pleiotrophin	2.72577	apex	6.02814e-05
	Sncb	ENSMUST00000036825	synuclein, beta	2.71788	apex	0.01466
	Sv2a	AK028318	synaptic vesicle glycoprotein 2a	2.71778	apex	0.0103238
	Mns1	AK013048	meiosis-specific nuclear structural protein 1	2.71376	apex	0.00030637
	Cdkn2c	U19596	cyclin-dependent kinase inhibitor 2C (p18, inhibits CDK4)	2.71086	apex	0.00880223
	Kcnc1	AK147682	potassium voltage gated channel, Shaw-related subfamily, member 1	2.71014	apex	0.00721802
	Dgkb	AK161933	diacylglycerol kinase, beta	2.70948	apex	6.83457e-05
	Pcsk2	BC052013	proprotein convertase subtilisin/kexin type 2	2.70815	apex	0.00855667
	Unc5d	BC144783	unc-5 homolog D (C. elegans	2.70704	apex	0.0123468
	Add2	AF189770	adducin 2 (beta)	2.70627	apex	0.011453
	Pcdha12	AB008180	protocadherin alpha 12	2.70621	apex	0.016379
	Ddit4l	AK006617	DNA-damage-inducible transcript 4-like	2.70536	apex	6.59841e-05
	Hgd	BC055029	homogentisate 1, 2-dioxygenase	2.70262	apex	0.000192275
	Trim45	AK153571	tripartite motif-containing 45	2.70191	apex	1.53592e-05
	Ncs1	AK042865	neuronal calcium sensor 1	2.69794	apex	0.0172714
	Dmrta1	AF542047	doublesex and mab-3 related transcription factor like family A1	2.6933	apex	0.00039377
	Pou3f2	NM_008899	POU domain, class 3, transcription factor 2	2.68832	apex	0.0315183
	Tomt	NM_001081679	transmembrane O-methyltransferase	2.68115	apex	0.00118389
	Frmd3	BC037727	FERM domain containing 3	2.6713	apex	0.00610287
	B3galt1	AK139979	UDP-Gal:betaGlcNAc beta 1,3-galactosyltransferase, polypeptide 1	2.66593	apex	0.00947977
	Serpini1	NM_009250	serine (or cysteine) peptidase inhibitor, clade I, member 1	2.65668	apex	0.0115819
	Atp8a2	NM_015803	ATPase, aminophospholipid transporter-like, class I, type 8A, member 2	2.65183	apex	0.00992137
	Bex2	AK132005	brain expressed X-linked 2	2.65108	apex	0.0149265
	Itih5	AK134707	inter-alpha (globulin) inhibitor H5	2.64397	apex	7.04053e-06
	Slc7a14	ENSMUST00000091259	solute carrier family 7, member 14	2.64231	apex	0.00757301
	Gabbr2	NM_001081141	gamma-aminobutyric acid (GABA) B receptor, 2	2.64166	apex	0.0141505
	Nap1l5	BC046332	nucleosome assembly protein 1-like 5	2.63796	apex	0.0241851
	Olfr1372-ps1	NM_207574	olfactory receptor 1372, pseudogene 1	2.63673	apex	0.00101865
	Olfr1383	AK137189	olfactory receptor 1383	2.63673	apex	0.00101865
	Kif5a	BC058396	kinesin family member 5A	2.63673	apex	0.0106925
	Cygb	ENSMUST00000021166	cytoglobin	2.63583	apex	0.0100083
	Kcnab2	U65592	potassium voltage-gated channel, shaker-related subfamily, beta member 2	2.63497	apex	0.0162626
	Snap25	AK078038	synaptosomal-associated protein 25	2.63156	apex	0.018565
	Prkar1b	BC011424	protein kinase, cAMP dependent regulatory, type I beta	2.63027	apex	0.0127889
	Adam22	AK082335	a disintegrin and metallopeptidase domain 22	2.62495	apex	0.00948826
	Atp2b2	AK032399	ATPase, Ca++ transporting, plasma membrane 2	2.61763	apex	0.00470242
	Snap91	BC031773	synaptosomal-associated protein 91	2.61571	apex	0.00914569
	Iqsec3	AK147268	IQ motif and Sec7 domain 3	2.61515	apex	0.0106241
	Odz4	AK031375	odd Oz/ten-m homolog 4 (Drosophila)	2.61431	apex	6.08638e-05
	Hdac9	ENSMUST00000110819	histone deacetylase 9	2.61228	apex	0.000330416
	Maneal	ENSMUST00000106186	mannosidase, endo-alpha-like	2.60647	apex	0.00705974
	Otof	AK033317	otoferlin	2.60571	apex	0.00010178
	Tmem163	BC046234	transmembrane protein 163	2.60446	apex	0.00940612
	Cxadr	AK011900	coxsackie virus and adenovirus receptor	2.60232	apex	6.65283e-06
	Dnajc6	NM_001164584	DnaJ (Hsp40) homolog, subfamily C, member 6	2.59785	apex	0.00283353
	Nkd1	AF343352	naked cuticle 1 homolog (Drosophila)	2.59646	apex	8.90418e-06
	Elavl4	DQ437511	ELAV (embryonic lethal, abnormal vision, Drosophila)-like 4 (Hu antigen D)	2.59283	apex	0.0288324
	Hcn1	NM_010408	hyperpolarization-activated, cyclic nucleotide-gated K+ 1	2.59259	apex	0.00805998
	Crhr1	AF483485	corticotropin releasing hormone receptor 1	2.59043	apex	0.000259436
	Nov	AK136407	nephroblastoma overexpressed gene	2.58924	apex	0.00125977
	Hrasls	AF163095	HRAS-like suppressor	2.5891	apex	0.01261
	Rhov	ENSMUST00000037360	ras homolog gene family, member V	2.588	apex	0.00833392
	Car10	AK012302	carbonic anhydrase 10	2.58706	apex	0.026248
	Shox2	BC172634	short stature homeobox 2	2.58693	apex	0.0101502
	Ank2	ENSMUST00000044443	ankyrin 2, brain	2.58399	apex	0.00820363
	Lonrf2	ENSMUST00000147695	LON peptidase N-terminal domain and ring finger 2	2.57588	apex	0.00709142
	Lrrtm3	ENSMUST00000105439	leucine rich repeat transmembrane neuronal 3	2.57478	apex	0.00284222
	Angpt1	NM_009640	angiopoietin 1	2.57303	apex	0.000132461
	Nkd2	AF358136	naked cuticle 2 homolog (Drosophila)	2.56976	apex	0.000688446
	Lrrc8b	NM_001033550	leucine rich repeat containing 8 family, member B	2.5686	apex	0.000339715
	Dpp10	ENSMUST00000112606	dipeptidylpeptidase 10	2.56394	apex	3.81423e-05
	Ntm	AK045973	neurotrimin	2.5623	apex	0.00983668
	Sema3e	AF034744	sema domain, immunoglobulin domain (Ig), short basic domain, secreted, (semaphorin) 3E	2.56219	apex	0.00342704
	Ccr6	NM_001190333	chemokine (C-C motif) receptor 6	2.55824	apex	0.000187518
	Hcn4	AF064874	hyperpolarization-activated, cyclic nucleotide-gated K+ 4	2.55406	apex	0.00942084
	Gdf6	BC141340	growth differentiation factor 6	2.55072	apex	0.0166211
	Pygm	BC012961	muscle glycogen phosphorylase	2.54931	apex	0.000122913
	Capn6	BC052167	calpain 6	2.54752	apex	3.1414e-05
	Atp2b3	ENSMUST00000088429	ATPase, Ca++ transporting, plasma membrane 3	2.54248	apex	0.013891
	Dbc1	BC079630	deleted in bladder cancer 1 (human)	2.53989	apex	0.00677817
	Tagln3	NM_019754	transgelin 3	2.53812	apex	0.0278808
	Accn2	ENSMUST00000023758	amiloride-sensitive cation channel 2, neuronal	2.53687	apex	0.00892113
	Rph3a	AK139040	rabphilin 3A	2.5347	apex	0.0070573
	Lrtm2	ENSMUST00000112756	leucine-rich repeats and transmembrane domains 2	2.53442	apex	9.89082e-05
	Pou4f1	ENSMUST00000053016	POU domain, class 4, transcription factor 1	2.52765	apex	0.0349857
	Slc9a7	ENSMUST00000072451	solute carrier family 9, member 7	2.52591	apex	0.000942161
	Pou4f3	BC145941	POU domain, class 4, transcription factor 3	2.52312	apex	0.000179002
	Tmc1	AY263155	transmembrane channel-like gene family 1	2.5211	apex	0.00119843
	Fam40b	BC172034	family with sequence similarity 40, member B	2.52093	apex	0.000104754
	Kif1a	BC045161	kinesin family member 1A	2.51657	apex	0.00918405
	Rab33a	BC104391	member of RAS oncogene family	2.51526	apex	0.0301091
	Arhgef4	BC094608	Rho guanine nucleotide exchange factor (GEF) 4	2.5089	apex	0.0124672
	Rab9b	AK161867	member RAS oncogene family	2.50869	apex	0.00924152
	Astn2	AK051472	astrotactin 2	2.50689	apex	0.00443914
	Adamts6	ENSMUST00000065766	a disintegrin-like and metallopeptidase (reprolysin type) with thrombospondin type 1 motif, 6	2.50558	apex	0.000377178
	Lag3	NM_008479	lymphocyte-activation gene 3	2.50529	apex	0.000203888
	Rims2	AB021131	regulating synaptic membrane exocytosis 2	2.50434	apex	0.0112411
	Speer4b	NM_028561	spermatogenesis associated glutamate (E)-rich protein 4b	2.5022	apex	0.00021139
	Dfnb59	BC152932	deafness, autosomal recessive 59 (human)	2.49949	apex	0.000590757
	Kcnc3	BC156432	potassium voltage gated channel, Shaw-related subfamily, member 3	2.49528	apex	0.0196881
	Vim	AK170429	vimentin	2.49021	apex	6.84841e-05
	Dpysl2	Y10339	dihydropyrimidinase-like 2	2.4876	apex	6.84841e-05
	Napb	BC038362	N-ethylmaleimide sensitive fusion protein attachment protein beta	2.48626	apex	0.00855667
	Tubb3-ps1	XM_906250	tubulin, beta 3 class III, pseudogene 1	2.48478	apex	0.0239072
	Rundc3a	BC046319	RUN domain containing 3A	2.48373	apex	0.0105086
	Chgb	AK133629	chromogranin B	2.4813	apex	0.00928321
	Mest	D16262	mesoderm specific transcript	2.4788	apex	0.024088
	Tubb3	NM_023279	tubulin, beta 3 class III	2.47602	apex	0.0265474
	Pacsin1	ENSMUST00000114873	protein kinase C and casein kinase substrate in neurons 1	2.47572	apex	0.0117206
	Grm7	AK047733	glutamate receptor, metabotropic 7	2.47535	apex	0.0126206
	Thy1	AK080366	thymus cell antigen 1, theta	2.47369	apex	0.025079
	Grp	BC024515	gastrin releasing peptide	2.47242	apex	7.03744e-05
	Grid2	ENSMUST00000095852	glutamate receptor, ionotropic, delta 2	2.47229	apex	0.000646438
	Galnt13	NM_173030	UDP-N-acetyl-alpha-D-galactosamine:polypeptide N-acetylgalactosaminyltransferase 1	2.47125	apex	0.00399968
	Nrg3	ENSMUST00000042378	neuregulin 3	2.46843	apex	0.00711281
	Mapk8ip2	AK014339	mitogen-activated protein kinase 8 interacting protein 2	2.46766	apex	0.0131789
	Vmn1r90	NM_001039146	vomeronasal 1 receptor 90	2.46573	apex	0.000234806
	Clvs1	AK147767	clavesin 1	2.46568	apex	0.00644126
	Rims1	AY356536	regulating synaptic membrane exocytosis 1	2.46404	apex	0.0094209
	Pcdha9	AB008183	protocadherin alpha 9	2.45907	apex	0.0158821
	Olfr1386	BC147372	olfactory receptor 1386	2.45487	apex	0.0120958
	Fam159b	AK020882	family with sequence similarity 159, member B	2.45394	apex	3.02777e-05
	Gpr156	AK141990	G protein-coupled receptor 156	2.45217	apex	0.000162579
	Fcrlb	AY513660	Fc receptor-like	2.4506	apex	2.2591e-05
	Sh3gl2	AK134970	SH3-domain GRB2-like 2	2.44863	apex	0.00774663
	Kctd8	BC116942	potassium channel tetramerisation domain containing 8	2.44744	apex	0.00404363
	Pcdha4	NM_007766	protocadherin alpha 4	2.44579	apex	0.0159158
	Pcdha7	AY013765	protocadherin alpha 7	2.44579	apex	0.0159158
	Pcdha8	AY013766	protocadherin alpha 8	2.44579	apex	0.0159158
	Brsk2	AY660739	BR serine/threonine kinase 2	2.44552	apex	0.00353015
	Dnm1	L31395	dynamin 1	2.44443	apex	0.0102725
	Kcna2	ENSMUST00000038695	potassium voltage-gated channel, shaker-related subfamily, member 2	2.44397	apex	0.0266135
	Grin1	D10028	glutamate receptor, ionotropic, NMDA1 (zeta 1)	2.44341	apex	0.0115021
	Pvalb	X54613	parvalbumin	2.44252	apex	0.0231914
	Slc4a4	BC129863	solute carrier family 4, member 4	2.44083	apex	0.00494877
	Myl2	M91602	myosin, light polypeptide 2, regulatory, cardiac, slow	2.4393	apex	4.23352e-05
	Slc24a2	AK034424	solute carrier family 24 (sodium/potassium/calcium exchanger), member 2	2.43751	apex	0.00756183
	Stxbp1	AK202644	syntaxin binding protein 1	2.43688	apex	0.0107232
	Prelp	ENSMUST00000048432	proline arginine-rich end leucine-rich repeat	2.43442	apex	0.000644367
	Otog	AK165831	otogelin	2.43372	apex	0.000300186
	Flt3	NM_010229	FMS-like tyrosine kinase 3	2.4321	apex	0.0134199
	Csrnp3	EF210820	cysteine-serine-rich nuclear protein 3	2.42898	apex	0.012671
	Cacng2	ENSMUST00000019290	calcium channel, voltage-dependent, gamma subunit 2	2.42157	apex	0.0248435
	Cdk5r1	AK084003	cyclin-dependent kinase 5, regulatory subunit 1 (p35)	2.419	apex	0.0217265
	P4ha3	AK086780	procollagen-proline, 2-oxoglutarate 4-dioxygenase (proline 4-hydroxylase), alpha polypeptide III	2.41777	apex	0.000447919
	Scube1	AK083722	signal peptide, CUB domain, EGF-like 1	2.41569	apex	8.97722e-06
	Parm1	AK167402	prostate androgen-regulated mucin-like protein 1	2.4142	apex	2.48338e-05
	Chst2	AB011452	carbohydrate sulfotransferase 2	2.41203	apex	0.00348973
	Upk3a	AK003737	uroplakin 3A	2.40875	apex	0.0368673
	Trim54	NM_021447	tripartite motif-containing 54	2.40798	apex	0.0011883
	Spock1	AK039058	sparc/osteonectin, cwcv and kazal-like domains proteoglycan 1	2.40481	apex	0.000697468
	Ctnna2	ENSMUST00000079296	catenin (cadherin associated protein), alpha 2	2.40263	apex	0.0111843
	Apba1	BC141181	amyloid beta (A4) precursor protein binding, family A, member 1	2.39218	apex	0.00491229
	Rnf150	AK032722	ring finger protein 150	2.39024	apex	0.000171382
	Defb25	DV062453	defensin beta 25	2.38646	apex	9.3366e-05
	Rufy3	CT010404	RUN and FYVE domain containing 3	2.38531	apex	0.0148546
	Rgs7	DQ139285	regulator of G protein signaling 7	2.38296	apex	0.0189701
	Tmod4	BC068020	tropomodulin 4	2.37818	apex	0.00281317
	Clec2l	ENSMUST00000114874	C-type lectin domain family, member L	2.37624	apex	0.0179521
	Crmp1	AK159049	collapsin response mediator protein 1	2.37268	apex	0.00666462
	Mfap4	NM_029568	microfibrillar-associated protein 4	2.36932	apex	0.000148333
	Rgs17	NM_019958	regulator of G-protein signaling 17	2.36767	apex	0.0342786
	Ncam2	NM_001113208	neural cell adhesion molecule 2	2.36478	apex	0.0108056
	Asphd1	NM_001039645	aspartate beta-hydroxylase domain containing 1	2.36456	apex	0.014274
	Ablim2	AK082707	actin-binding LIM protein 2	2.36447	apex	0.0138254
	Apba2	NM_007461	amyloid beta (A4) precursor protein-binding, family A, member 2	2.36301	apex	0.00421523
	Adra1d	NM_013460	adrenergic receptor, alpha 1d	2.36269	apex	0.00643451
	Cap2	AK033071	CAP, adenylate cyclase-associated protein, 2 (yeast)	2.36119	apex	0.00944883
	Rassf9	AK041688	Ras association (RalGDS/AF-6) domain family (N-terminal) member 9	2.36105	apex	6.83457e-05
	Pcdha2	BC141390	protocadherin alpha 2	2.36043	apex	0.0140755
	Siah3	BC147764	seven in absentia homolog 3 (Drosophila)	2.35989	apex	0.00677566
	Elavl2	NM_207686	ELAV (embryonic lethal, abnormal vision, Drosophila)-like 2 (Hu antigen B)	2.35871	apex	0.0110073
	Rnd3	AK011442	Rho family GTPase 3	2.35796	apex	0.00510071
	Sult4a1	AK159034	sulfotransferase family 4A, member 1	2.35618	apex	0.00747639
	Ap3b2	BC030306	adaptor-related protein complex 3, beta 2 subunit	2.3532	apex	0.00449152
	Ppm1e	ENSMUST00000055438	protein phosphatase 1E (PP2C domain containing)	2.35217	apex	0.00515336
	Dpp6	AK082186	dipeptidylpeptidase 6	2.35102	apex	0.00679354
	Kcnh2	BC051016	potassium voltage-gated channel, subfamily H (eag-related), member 2	2.35008	apex	0.00399534
	Myo16	NM_001081397	myosin XVI	2.34868	apex	0.00682947
	Pabpc4l	NM_001101479	poly(A) binding protein, cytoplasmic 4-like	2.34767	apex	0.0358669
	Ttc9	NM_001033149	tetratricopeptide repeat domain 9	2.34596	apex	0.0238349
	Isl1	AB104633	ISL1 transcription factor, LIM/homeodomain	2.34347	apex	0.0108931
	Gabrb3	AK163503	gamma-aminobutyric acid (GABA) A receptor, subunit beta 3	2.33829	apex	0.00345839
	Chrnb2	AF089739	cholinergic receptor, nicotinic, beta polypeptide 2 (neuronal)	2.33488	apex	0.0142325
	Atp6v1g2	AB076405	ATPase, H+ transporting, lysosomal V1 subunit G2	2.33339	apex	0.0222307
	Ndrg4	NM_145602	N-myc downstream regulated gene 4	2.33339	apex	0.0102123
	Wnt3	AK163878	wingless-related MMTV integration site 3	2.33273	apex	0.00698228
	Lrrc4	DQ177325	leucine rich repeat containing 4	2.3319	apex	0.0263032
	Otud7a	BC169221	OTU domain containing 7A	2.32855	apex	0.002151
	Prrg3	BC137616	proline rich Gla (G-carboxyglutamic acid) 3 (transmembrane)	2.32738	apex	0.00304809
	Cacna2d3	ENSMUST00000022567	calcium channel, voltage-dependent, alpha2/delta subunit 3	2.3255	apex	0.0168891
	Smc2	U42385	structural maintenance of chromosomes 2	2.3246	apex	6.84484e-05
	Gpr158	AK030530	G protein-coupled receptor 158	2.32244	apex	0.0033887
	Adarb1	NM_001024837	adenosine deaminase, RNA-specific, B1	2.31778	apex	0.00818424
	Htr7	Z23107	5-hydroxytryptamine (serotonin) receptor 7	2.31653	apex	0.0153628
	Cpne9	BC115728	copine family member IX	2.31223	apex	0.0207498
	Slc22a23	AK147397	solute carrier family 22, member 23	2.31182	apex	0.00134511
	Syt14	AK045901	synaptotagmin XIV	2.31151	apex	0.00679354
	Rgs9	ENSMUST00000106706	regulator of G-protein signaling 9	2.31136	apex	0.00038647
	Fscn2	BC109356	fascin homolog 2, actin-bundling protein, retinal (Strongylocentrotus purpuratus)	2.30758	apex	0.00289678
	Th	BC156668	tyrosine hydroxylase	2.30709	apex	6.59841e-05
	Esrrg	BC082324	estrogen-related receptor gamm	2.30433	apex	0.0101958
	Trim59	AK009637	tripartite motif-containing 59	2.30059	apex	0.000498361
	Adamts20	AK142029	a disintegrin-like and metallopeptidase (reprolysin type) with thrombospondin type 1 motif, 20	2.29638	apex	0.000369845
	Sntg2	AF367760	syntrophin, gamma 2	2.28887	apex	0.0156222
	Fkbp1b	AB285017	FK506 binding protein 1b	2.2844	apex	0.0100586
	Cnr1	BC070447	cannabinoid receptor 1 (brain)	2.28425	apex	0.0292864
	Pcdha10	BC079625	protocadherin alpha 10	2.28298	apex	0.0265528
	Nat8l	NM_001001985	N-acetyltransferase 8-like	2.27923	apex	0.0007418
	Kcnq3	BC116306	potassium voltage-gated channel, subfamily Q, member 3	2.2792	apex	0.00142749
	Dnm3	NM_172646	dynamin 3	2.27893	apex	0.0132692
	Hcn2	ENSMUST00000099513	hyperpolarization-activated, cyclic nucleotide-gated K+ 2	2.27791	apex	0.0092738
	Chga	AK144504	chromogranin A	2.27608	apex	0.0142325
	Cadm3	ENSMUST00000111220	cell adhesion molecule 3	2.27601	apex	0.014725
	Cntnap5b	AK082656	contactin associated protein-like 5B	2.27475	apex	0.00417427
	Il33	NM_133775	interleukin 33	2.27405	apex	0.00519683
	Sgpp2	BC147850	sphingosine-1-phosphate phosphotase 2	2.2731	apex	0.00851456
	Aldh1b1	AK151349	aldehyde dehydrogenase 1 family, member B1	2.27177	apex	0.00407105
	Adcy1	AK137002	adenylate cyclase 1	2.27135	apex	0.01459
	Nckap5	NM_001081756	NCK-associated protein 5	2.26616	apex	0.000259298
	Pak3	ENSMUST00000112868	p21 protein (Cdc42/Rac)-activated kinase 3	2.26162	apex	0.00100124
	Pcdhb3	AF326296	protocadherin beta 3	2.26031	apex	0.0156025
	Kiss1	BC117046	KiSS-1 metastasis-suppressor	2.26006	apex	0.0027855
	Chd5	AK147563	chromodomain helicase DNA binding protein 5	2.25619	apex	0.00590619
	Krt222	NM_172946	keratin 222	2.25444	apex	0.0166176
	Syne2	FJ848978	synaptic nuclear envelope 2	2.25103	apex	0.000490226
	Csmd1	AY017475	CUB and Sushi multiple domains 1	2.24994	apex	0.00371132
	Dscam	NM_031174	Down syndrome cell adhesion molecule	2.24918	apex	0.00281883
	Egr2	NM_010118	early growth response 2	2.24734	apex	0.0029395
	Gnal	ENSMUST00000025402	guanine nucleotide binding protein, alpha stimulating, olfactory type	2.24597	apex	0.00815867
	Olfm1	AK147618	olfactomedin 1	2.24357	apex	0.00106667
	Reep2	ENSMUST00000043484	receptor accessory protein 2	2.24008	apex	0.00631904
	Ces3	AK078879	carboxylesterase 3	2.23775	apex	0.000262202
	Dst	U25158	dystonin	2.23732	apex	0.00798116
	Mdga1	BC056477	MAM domain containing glycosylphosphatidylinositol anchor 1	2.23515	apex	0.0344076
	Fam78a	BC137951	family with sequence similarity 78, member A	2.23185	apex	0.0140447
	Sorcs1	AF284755	VPS10 domain receptor protein SORCS 1	2.22628	apex	0.00306717
	Rbm11	AK039297	RNA binding motif protein 11	2.22537	apex	0.00340262
	Tro	AF319977	trophinin	2.22533	apex	0.0112757
	Dync1i1	NM_010063	dynein cytoplasmic 1 intermediate chain 1	2.22528	apex	0.0232179
	Col23a1	AF410792	collagen, type XXIII, alpha 1	2.22316	apex	1.50051e-05
	Atp1a3	BC027000	ATPase, Na+/K+ transporting, alpha 3 polypeptide	2.21896	apex	0.0157908
	Cd164l2	NM_027152	CD164 sialomucin-like 2	2.21876	apex	0.000261552
	Smad9	AF175408	MAD homolog 9 (Drosophila)	2.21598	apex	0.00409902
	Fbn2	BC063774	fibrillin 2	2.21584	apex	0.000109498
	Stmn4	AF105222	stathmin-like 4	2.21123	apex	0.0142879
	Fsd1	NM_183178	fibronectin type 3 and SPRY domain-containing protein	2.20956	apex	0.0114735
	Hspa12a	AY196789	heat shock protein 12A	2.20752	apex	0.00584932
	Syt11	AK164082	synaptotagmin XI	2.20427	apex	0.0161127
	Nin	BC144914	ninein	2.2042	apex	0.00138555
	Gpx6	AK006161	glutathione peroxidase 6	2.20313	apex	0.0106096
	Nexn	AK136102	nexilin	2.20054	apex	0.0101233
	Slc45a1	NM_173774	solute carrier family 45, member 1	2.19557	apex	0.0146135
	Clip4	BC011280	CAP-GLY domain containing linker protein family, member 4	2.19484	apex	0.0072119
	Pdgfc	BC029099	platelet-derived growth factor C	2.19386	apex	4.80611e-05
	Camk4	AK043114	calcium/calmodulin-dependent protein kinase IV	2.19329	apex	0.0158565
	Rimklb	AK039398	ribosomal modification protein rimK-like family member B	2.19182	apex	0.000203888
	Onecut2	AY242995	one cut domain, family member 2	2.18855	apex	0.0356025
	Sox21	ENSMUST00000082178	SRY-box containing gene 21	2.18824	apex	0.000339715
	Elavl3	ENSMUST00000003501	ELAV (embryonic lethal, abnormal vision, Drosophila)-like 3 (Hu antigen C)	2.18818	apex	0.0136295
	Actr3b	ENSMUST00000088244	ARP3 actin-related protein 3 homolog B (yeast)	2.18493	apex	0.00446345
	Usp13	AK012510	ubiquitin specific peptidase 13 (isopeptidase T-3)	2.18372	apex	0.013954
	Prss34	BC109366	protease, serine, 34	2.18232	apex	0.0465774
	Neb	AF203899	nebulin	2.18199	apex	0.0182249
	Arhgap24	ENSMUST00000112853	Rho GTPase activating protein 24	2.17681	apex	0.00194863
	Rbm24	NM_001081425	RNA binding motif protein 24	2.17652	apex	0.00132141
	Rorb	DQ779923	RAR-related orphan receptor beta	2.17637	apex	0.000256402
	Pld5	AK144116	phospholipase D family, member 5	2.17246	apex	0.0262667
	Myt1l	NM_008666	myelin transcription factor 1-like	2.17211	apex	0.0301614
	Cldn10a	NM_001160099	claudin 10	2.17042	apex	0.000200312
	Osbpl3	NM_001163645	oxysterol binding protein-like 3	2.16853	apex	0.000757773
	Fhod3	BC056371	formin homology 2 domain containing 3	2.16849	apex	0.00571895
	Pcdhac1	ENSMUST00000007584	protocadherin alpha subfamily C, 1	2.16729	apex	0.0107385
	Pcdha3	AY013761	protocadherin alpha 3	2.16659	apex	0.0205052
	Ankfn1	BC152843	ankyrin-repeat and fibronectin type III domain containing 1	2.1646	apex	0.000757559
	Phactr3	AK005136	phosphatase and actin regulator 3	2.1598	apex	0.00162829
	Coro6	ENSMUST00000021190	coronin 6	2.15817	apex	0.0149465
	Srd5a1	AK082819	steroid 5 alpha-reductase 1	2.15795	apex	0.000207459
	Dpf3	AK039011	D4, zinc and double PHD fingers, family 3	2.15672	apex	0.000665691
	Pdgfra	AK136490	platelet derived growth factor receptor, alpha polypeptide	2.15649	apex	1.83942e-05
	Sez6l2	AK165738	seizure related 6 homolog like 2	2.15256	apex	0.0191056
	Rhox4b	BC147696	reproductive homeobox 4B	2.14945	apex	0.000763987
	Rhox4c	BC172126	reproductive homeobox 4C	2.14945	apex	0.000763987
	Rhox4d	ENSMUST00000115170	reproductive homeobox 4D	2.14945	apex	0.000763987
	Rhox4f	NM_001039689	reproductive homeobox 4F	2.14945	apex	0.000763987
	Rhox4g	NM_001039698	reproductive homeobox 4G	2.14945	apex	0.000763987
	Rragb	NM_001004154	Ras-related GTP binding B	2.14578	apex	0.00711527
	Odam	AK009298	odontogenic, ameloblast asssociated	2.14341	apex	0.0010949
	Slitrk1	AK173296	SLIT and NTRK-like family, member 1	2.14249	apex	0.0227245
	Dgki	AK086550	diacylglycerol kinase, iota	2.141	apex	0.000799941
	Hs3st5	ENSMUST00000058738	heparan sulfate (glucosamine) 3-O-sulfotransferase 5	2.13809	apex	0.0062557
	Tubb2a-ps1	XR_001744	tubulin, beta 2a, pseudogene 1	2.13327	apex	0.000377178
	Speer4d	AK017002	spermatogenesis associated glutamate (E)-rich protein 4d	2.13223	apex	0.00011601
	Tmeff1	ENSMUST00000123476	transmembrane protein with EGF-like and two follistatin-like domains 1	2.12956	apex	0.000261552
	Pcdha5	NM_009959	protocadherin alpha 5	2.12946	apex	0.0196467
	Rhox4a	BC116371	reproductive homeobox 4A	2.12886	apex	0.000892272
	Arsj	BC117813	arylsulfatase J	2.1267	apex	0.000509615
	Cntnap2	ENSMUST00000114641	contactin associated protein-like 2	2.12601	apex	0.0172416
	Stac2	AJ608761	SH3 and cysteine rich domain 2	2.12501	apex	0.00740546
	Pcdha6	ENSMUST00000063763	protocadherin alpha 6	2.12408	apex	0.0193315
	Zkscan16	NM_001099323	zinc finger with KRAB and SCAN domains 16	2.12315	apex	0.00127382
	Sh3d19	NM_001082414	SH3 domain protein D19	2.12241	apex	0.000109498
	Ywhag	AK076615	tyrosine 3-monooxygenase/tryptophan 5-monooxygenase activation protein, gamma polypeptide	2.11974	apex	0.00643963
	Lgi3	AK132296	leucine-rich repeat LGI family, member 3	2.1164	apex	0.029106
	Zp1	NM_009580	zona pellucida glycoprotein 1	2.11364	apex	0.00171393
	Rab6b	AB232597	member RAS oncogene family	2.11352	apex	0.0131929
	Slc27a2	BC013442	solute carrier family 27 (fatty acid transporter), member 2	2.11148	apex	0.000649637
	Arhgap10	BC172679	Rho GTPase activating protein 10	2.11146	apex	2.07278e-05
	Ism1	NM_001126490	isthmin 1 homolog (zebrafish)	2.11126	apex	0.00167488
	Il16	BC026894	interleukin 16	2.11057	apex	0.00138555
	Klhl14	AK173163	kelch-like 14 (Drosophila)	2.11056	apex	0.000185685
	Dlg2	AK032411	discs, large homolog 2 (Drosophila)	2.11014	apex	0.0147093
	St3gal1	AK138747	ST3 beta-galactoside alpha-2,3-sialyltransferase 1	2.10611	apex	8.82776e-05
	Sema3a	L40484	sema domain, immunoglobulin domain (Ig), short basic domain, secreted, (semaphorin) 3A	2.10182	apex	6.83457e-05
	Susd4	BC021842	sushi domain containing 4	2.10048	apex	0.0272343
	Prss23	ENSMUST00000041761	protease, serine, 23	2.10016	apex	0.000156288
	Nacad	AB182283	NAC alpha domain containing	2.09874	apex	0.0227404
	Emcn	ENSMUST00000119475	endomucin	2.09665	apex	0.000516757
	Pcdha1	BC082326	protocadherin alpha 1	2.08864	apex	0.0477433
	Shisa2	BC024118	shisa homolog 2 (Xenopus laevis)	2.08744	apex	8.48615e-05
	Pls1	BC026410	plastin 1 (I-isoform)	2.08513	apex	3.23607e-05
	Igsf21	AK137439	immunoglobin superfamily, member 21	2.08477	apex	0.0117094
	Tubb2a	ENSMUST00000056427	tubulin, beta 2A class IIA	2.08463	apex	0.000331211
	Kif21a	ENSMUST00000109288	kinesin family member 21A	2.08015	apex	0.0011888
	Plag1	AF057366	pleiomorphic adenoma gene 1	2.07664	apex	0.00126642
	Nrxn2	NM_001205234	neurexin II	2.07183	apex	0.00441704
	Kif21b	AK129146	kinesin family member 21B	2.07023	apex	0.00240757
	Ugt1a6a	AY227198	UDP glucuronosyltransferase 1 family, polypeptide A6A	2.06686	apex	0.0193315
	Ugt1a6b	BC069940	UDP glucuronosyltransferase 1 family, polypeptide A6B	2.06686	apex	0.0193315
	Omg	AK039141	oligodendrocyte myelin glycoprotein	2.06589	apex	0.0211521
	Ctnna3	AK030166	catenin (cadherin associated protein), alpha 3	2.0618	apex	0.00692072
	Gxylt2	BC049816	glucoside xylosyltransferase 2	2.06028	apex	0.000232285
	Tlr5	BC125247	toll-like receptor 5	2.05951	apex	0.0029109
	Prkcb	X59274	protein kinase C, beta	2.05855	apex	0.0128664
	Chst1	AF280087	carbohydrate (keratan sulfate Gal-6) sulfotransferase 1	2.05767	apex	0.000917746
	Slc9a4	AK085681	solute carrier family 9 (sodium/hydrogen exchanger), member 4	2.05653	apex	0.000367624
	Kcnj3	D45022	potassium inwardly-rectifying channel, subfamily J, member 3	2.05581	apex	0.0066016
	Rimkla	ENSMUST00000049994	ribosomal modification protein rimK-like family member A	2.05431	apex	0.00448707
	Ifltd1	AY753326	intermediate filament tail domain containing 1	2.05229	apex	0.00102806
	Macrod2	BC038317	MACRO domain containing 2	2.05088	apex	0.0102049
	Fam78b	AK047703	family with sequence similarity 78, member B	2.05081	apex	0.035225
	Speer4c	NM_001122661	spermatogenesis associated glutamate (E)-rich protein 4c	2.04883	apex	0.000703442
	Speer4e	NM_182957	spermatogenesis associated glutamate (E)-rich protein 4e	2.04883	apex	0.000703442
	Ptpn5	BC057339	protein tyrosine phosphatase, non-receptor type 5	2.04815	apex	0.000575439
	Clstn3	BC041781	calsyntenin 3	2.04762	apex	0.0116333
	Vamp1	AK078156	vesicle-associated membrane protein 1	2.04754	apex	0.0118534
	Reln	ENSMUST00000062372	reelin	2.04698	apex	0.00663986
	Hmgcs2	AK004865	3-hydroxy-3-methylglutaryl-Coenzyme A synthase	2.04675	apex	0.00186758
	Bex4	ENSMUST00000059397	brain expressed gene 4	2.04641	apex	7.03744e-05
	Egflam	ENSMUST00000058593	EGF-like, fibronectin type III and laminin G domains	2.04628	apex	0.000630977
	Tctex1d1	BC132400	Tctex1 domain containing 1	2.04503	apex	0.00931217
	Ush1c	NM_001163733	Usher syndrome 1C homolog (human)	2.04422	apex	0.000579998
	Snhg11	AK080745	small nucleolar RNA host gene 11	2.04387	apex	0.0181642
	L1cam	ENSMUST00000102871	L1 cell adhesion molecule	2.0438	apex	0.00378741
	Cplx2	BC048487	complexin 2	2.04332	apex	0.000140291
	Art1	AK009902	ADP-ribosyltransferase 1	2.04032	apex	0.000207459
	Alox12	S80446	arachidonate 12-lipoxygenase	2.03798	apex	0.000274153
	Islr	AB024538	immunoglobulin superfamily containing leucine-rich repeat	2.03795	apex	0.000704764
	Ppip5k2	AK129140	diphosphoinositol pentakisphosphate kinase 2	2.0363	apex	0.00523208
	Mmp23	AK146510	matrix metallopeptidase 23	2.0325	apex	0.000158502
	Mdk	AY864926	midkine	2.03158	apex	3.02777e-05
	Nrsn1	AK138191	neurensin 1	2.0302	apex	0.0226044
	Runx1t1	NM_001111026	runt-related transcription factor 1; translocated to, 1 (cyclin D-related)	2.02912	apex	0.000434105
	Matn1	U35035	matrilin 1, cartilage matrix protein	2.02756	apex	0.000726069
	Pcsk1n	AK076137	proprotein convertase subtilisin/kexin type 1 inhibitor	2.02549	apex	0.0179521
	Bex1	ENSMUST00000058125	brain expressed gene 1	2.01747	apex	4.20454e-05
	Sh3gl3	NM_017400	SH3-domain GRB2-like 3	2.01489	apex	0.000192275
	Myt1	AB082378	myelin transcription factor 1	2.01406	apex	0.0079239
	Disp2	AK038938	dispatched homolog 2 (Drosophila)	2.01049	apex	0.0208412
	Tuba8	ENSMUST00000032233	tubulin, alpha 8	2.00959	apex	0.000223789
	Lamb1-1	BC032276	laminin B1	2.00856	apex	5.76983e-05
	Tmem150c	BC028943	transmembrane protein 150C	2.00792	apex	0.00604413
	Popdc3	BC114993	popeye domain containing 3	2.00573	apex	0.000485747
	Mrgprg	BC100302	MAS-related GPR, member G	2.00362	apex	0.0436509
	Ccdc85a	AK085366	coiled-coil domain containing 85A	2.00325	apex	0.0083222
	Ndn	AK005078	necdin	2.00249	apex	0.00280522
	Fam81a	NM_029784	family with sequence similarity 81, member A	2.00063	apex	8.90418e-06
	Rbp4	AK169338	retinol binding protein 4, plasma	217.338	basal	5.00825e-06
	Atp6v1g3	BC107267	ATPase, H+ transporting, lysosomal V1 subunit G3	16.2743	basal	1.63732e-06
	Sfrp4	NM_016687	secreted frizzled-related protein 4	15.7652	basal	8.94543e-06
	Enpp6	AK079352	ectonucleotide pyrophosphatase/phosphodiesterase 6	12.3155	basal	6.65283e-06
	Sult5a1	AF026074	sulfotransferase family 5A, member 1	11.8141	basal	1.12331e-05
	Apof	BC022795	apolipoprotein F	9.91315	basal	0.00464292
	Krtap17-1	AK020698	keratin associated protein 17-1	8.70365	basal	0.000273255
	Krt23	AK036901	keratin 23	8.02231	basal	6.65283e-06
	Dpep1	AK132644	dipeptidase 1 (renal)	7.2763	basal	0.000198763
	Spp2	NM_029269	secreted phosphoprotein 2	7.21234	basal	0.000156364
	Acan	AK132351	aggrecan	6.26763	basal	7.03744e-05
	Ninj2	NM_016718	ninjurin 2	6.0572	basal	3.05414e-05
	Rnf183	BC025512	ring finger protein 183	5.84769	basal	2.07278e-05
	Psapl1	NM_175249	prosaposin-like 1	5.54704	basal	3.00053e-05
	Cpsf4l	AK005072	cleavage and polyadenylation specific factor 4-like	5.07059	basal	0.000158979
	Fgl2	AK036784	fibrinogen-like protein 2	5.0673	basal	0.0264173
	Slc22a2	AJ006036	solute carrier family 22, member 2	5.02509	basal	1.40003e-05
	Pcolce2	ENSMUST00000015498	procollagen C-endopeptidase enhancer 2	4.6867	basal	7.04053e-06
	Hhip	NM_020259	Hedgehog-interacting protein	4.51867	basal	0.00010537
	Tnmd	ENSMUST00000033602	tenomodulin	4.43521	basal	2.906e-05
	Syt13	BC030907	synaptotagmin XIII	4.39493	basal	7.03744e-05
	Stk17b	NM_133810	serine/threonine kinase 17b (apoptosis-inducing)	4.38955	basal	2.60652e-05
	Olfr876	NM_146883	olfactory receptor 876	4.38031	basal	0.00147314
	Car2	BC044806	carbonic anhydrase 2	4.36328	basal	1.12331e-05
	Spaca3	NM_029367	sperm acrosome associated 3	4.32175	basal	0.00100124
	Tmem27	AF178085	transmembrane protein 27	4.29735	basal	8.57876e-05
	Slxl1	NM_029181	Slx-like 1	4.12719	basal	0.0159158
	Degs2	AF466377	degenerative spermatocyte homolog 2 (Drosophila), lipid desaturase	4.0461	basal	2.62763e-05
	Chad	ENSMUST00000040418	chondroadherin	4.04497	basal	0.000104984
	Gdf15	ENSMUST00000110103	growth differentiation factor 15	3.93489	basal	0.000136675
	A2m	BC072642	alpha-2-macroglobulin	3.88241	basal	0.0001725
	Hhatl	BC024464	hedgehog acyltransferase-like	3.80773	basal	1.0458e-05
	Poln	BC145378	DNA polymerase N	3.58718	basal	0.00090342
	Olfr874	NM_146882	olfactory receptor 874	3.53598	basal	0.00047641
	Neto2	AY138991	neuropilin (NRP) and tolloid (TLL)-like 2	3.53586	basal	0.000180331
	Slc4a10	NM_033552	solute carrier family 4, sodium bicarbonate cotransporter-like, member 10	3.5018	basal	6.84484e-05
	Lgals3	AK089249	lectin, galactose binding, soluble 3	3.40358	basal	0.00173111
	Cacng4	AJ272045	calcium channel, voltage-dependent, gamma subunit 4	3.39367	basal	0.00304809
	Prokr2	ENSMUST00000049997	prokineticin receptor 2	3.3554	basal	0.00159559
	Cox7a1	ENSMUST00000098594	cytochrome c oxidase, subunit VIIa 1	3.26029	basal	2.30058e-05
	Smpd3	BC034194	sphingomyelin phosphodiesterase 3, neutral	3.24117	basal	0.00074011
	Cbln1	AK158885	cerebellin 1 precursor protein	3.20218	basal	0.000913172
	Tagln	L41154	transgelin	3.18155	basal	0.000109477
	Crhbp	NM_198408	corticotropin releasing hormone binding protein	3.14884	basal	0.00143879
	Bst1	D31788	bone marrow stromal cell antigen 1	3.14694	basal	7.03744e-05
	Crygn	BC120914	crystallin, gamma N	3.14547	basal	0.000170649
	Rasl12	NM_001033158	RAS-like, family 12	3.09244	basal	1.04444e-05
	Lcat	BC028861	lecithin cholesterol acyltransferase	3.03824	basal	7.03744e-05
	Chst3	BC055055	carbohydrate (chondroitin 6/keratan) sulfotransferase 3	3.00275	basal	7.3916e-05
	Serpind1	BC034543	serine (or cysteine) peptidase inhibitor, clade D, member 1	2.97849	basal	0.000262202
	Pappa	AK018411	pregnancy-associated plasma protein A	2.93238	basal	0.000765916
	Hpdl	ENSMUST00000055436	4-hydroxyphenylpyruvate dioxygenase-like	2.93237	basal	2.61924e-05
	Omd	AK050297	osteomodulin	2.87533	basal	0.000515556
	Nr1h4	AK132255	nuclear receptor subfamily 1, group H, member 4	2.81493	basal	0.000158979
	Serpinf1	AF036164	serine (or cysteine) peptidase inhibitor, clade F, member 1	2.8023	basal	2.48528e-05
	Asgr1	U09362	asialoglycoprotein receptor 1	2.79394	basal	1.12331e-05
	Clca5	ENSMUST00000040465	chloride channel calcium activated 5	2.78312	basal	1.19251e-05
	Ucma	AK003750	upper zone of growth plate and cartilage matrix associated	2.77209	basal	6.40081e-05
	Prr15	ENSMUST00000059138	proline rich 15	2.76987	basal	0.000171382
	Daam2	BC050043	dishevelled associated activator of morphogenesis 2	2.75621	basal	6.65283e-06
	Ntn1	AF128865	netrin 1	2.75451	basal	0.00286353
	Cml1	AK002975	camello-like 1	2.74634	basal	1.46079e-05
	Hist1h1c	AK209931	histone cluster 1, H1c	2.73125	basal	0.00292952
	Slco1a4	ENSMUST00000032364	solute carrier organic anion transporter family, member 1a4	2.72045	basal	8.29351e-05
	Slc38a4	ENSMUST00000023101	solute carrier family 38, member 4	2.71417	basal	3.56801e-05
	Zic1	AK141883	zinc finger protein of the cerebellum 1	2.71413	basal	0.000990605
	Cbr2	X07411	carbonyl reductase 2	2.70826	basal	0.000122724
	Igsf5	AK008060	immunoglobulin superfamily, member 5	2.70229	basal	0.000327776
	Krtap3-3	AK009410	keratin associated protein 3-3	2.67804	basal	0.000218372
	Kng2	AY660572	kininogen 2	2.67164	basal	0.00140796
	Dcn	ENSMUST00000105287	decorin	2.67068	basal	0.000272354
	Slain1	AK036190	SLAIN motif family, member 1	2.6679	basal	1.32847e-05
	Ly6a	J03636	lymphocyte antigen 6 complex, locus A	2.65803	basal	0.000397023
	Slc13a4	NM_172892	solute carrier family 13, member 4	2.65692	basal	6.42794e-05
	Nell2	AK035019	NEL-like 2 (chicken)	2.65242	basal	1.53592e-05
	Ly6f	ENSMUST00000023247	lymphocyte antigen 6 complex, locus F	2.65125	basal	0.0004933
	Ccdc80	BC022704	coiled-coil domain containing 80	2.64742	basal	6.86215e-05
	Ppp1r1a	NM_021391	protein phosphatase 1, regulatory (inhibitor) subunit 1A	2.64123	basal	7.58791e-05
	Corin	BC138339	corin	2.63349	basal	2.30058e-05
	Xlr	AK012549	X-linked lymphocyte-regulated complex	2.60672	basal	0.00554608
	Isyna1	AK079323	myo-inositol 1-phosphate synthase A1	2.59096	basal	0.000140291
	Ttr	BC032069	transthyretin	2.57972	basal	0.00663986
	Angptl1	ENSMUST00000027885	angiopoietin-like 1	2.5621	basal	0.00718073
	Gpd1	AK220445	glycerol-3-phosphate dehydrogenase 1 (soluble)	2.54348	basal	0.000956354
	Leprel1	AJ430350	leprecan-like 1	2.53976	basal	0.000192275
	Dio2	AF096875	deiodinase, iodothyronine, type II	2.50297	basal	8.91522e-05
	Sult1e1	S78182	sulfotransferase family 1E, member 1	2.50252	basal	0.0464851
	Pdlim1	AK146399	PDZ and LIM domain 1 (elfin)	2.4918	basal	2.30058e-05
	Fam167b	NM_182783	family with sequence similarity 167, member B	2.48658	basal	0.000259779
	Tmem20	AK171987	transmembrane protein 20	2.47923	basal	0.000207715
	Lox	NM_010728	lysyl oxidase	2.45488	basal	0.000128436
	Anxa8	AJ002390	annexin A8	2.44589	basal	0.00617144
	Htr2a	AK053140	5-hydroxytryptamine (serotonin) receptor 2A	2.43553	basal	0.0215149
	Gng11	AK009529	guanine nucleotide binding protein (G protein), gamma 11	2.43396	basal	4.03271e-05
	Spink8	NM_183136	serine peptidase inhibitor, Kazal type 8	2.43294	basal	0.00111026
	Afap1l1	ENSMUST00000035734	actin filament associated protein 1-like 1	2.43116	basal	3.26267e-05
	Otos	ENSMUST00000053144	otospiralin	2.42675	basal	1.54503e-05
	Paqr8	AK029723	progestin and adipoQ receptor family member VIII	2.41432	basal	2.48528e-05
	Clic6	AK077599	chloride intracellular channel 6	2.40723	basal	3.05414e-05
	Endou	NM_001168693	endonuclease, polyU-specific	2.39737	basal	0.00116022
	Phyh	D88670	phytanoyl-CoA hydroxylase	2.38582	basal	6.84841e-05
	Lrrc8d	BC014756	leucine rich repeat containing 8D	2.38162	basal	0.000156288
	Tcn2	NM_015749	transcobalamin 2	2.37973	basal	0.000218675
	Lypd2	BC132409	Ly6/Plaur domain containing 2	2.37271	basal	0.000161195
	Map2k6	AK043482	mitogen-activated protein kinase kinase 6	2.36318	basal	6.84484e-05
	Nupr1	ENSMUST00000032961	nuclear protein 1	2.3572	basal	3.23607e-05
	Ccl7	AK078827	chemokine (C-C motif) ligand 7	2.35719	basal	0.00515895
	Npnt	NM_001029836	nephronectin	2.35126	basal	3.32008e-06
	Rexo2	AK007731	REX2, RNA exonuclease 2 homolog (S. cerevisiae)	2.33999	basal	5.39228e-05
	Ifi27l1	AK169926	interferon, alpha-inducible protein 27 like 1	2.33042	basal	0.00158113
	Upb1	BC024447	ureidopropionase, beta	2.3301	basal	0.000383519
	Hpgd	NM_008278	hydroxyprostaglandin dehydrogenase 15 (NAD)	2.3215	basal	5.90961e-05
	Acta2	ENSMUST00000039631	actin, alpha 2, smooth muscle, aorta	2.31505	basal	2.06732e-05
	Haus3	BC025497	HAUS augmin-like complex, subunit 3	2.30892	basal	9.86795e-05
	Gch1	S71373	GTP cyclohydrolase 1	2.3055	basal	0.0023811
	Trib3	AK146340	tribbles homolog 3 (Drosophila)	2.27564	basal	0.0280643
	Trf	ENSMUST00000112645	transferrin	2.27361	basal	0.000313702
	Mkrn1-ps1	AF494488	makorin, ring finger protein 1, pseudogene 1	2.27264	basal	7.71843e-05
	Tmem204	BC043726	transmembrane protein 204	2.26894	basal	0.00136681
	Ace2	EF408739	angiotensin I converting enzyme (peptidyl-dipeptidase A) 2	2.26277	basal	0.000600257
	Il6ra	NM_010559	interleukin 6 receptor, alpha	2.2598	basal	4.54564e-05
	Kit	ENSMUST00000005815	kit oncogene	2.2535	basal	0.000303444
	Kdelr3	BC011472	KDEL (Lys-Asp-Glu-Leu) endoplasmic reticulum protein retention receptor 3	2.24335	basal	0.000370637
	Tlr1	ENSMUST00000059349	toll-like receptor 1	2.23609	basal	0.0438311
	Plod1	AK160822	procollagen-lysine, 2-oxoglutarate 5-dioxygenase	2.23107	basal	2.2591e-05
	Ppp1r1b	BC026568	protein phosphatase 1, regulatory (inhibitor) subunit 1B	2.22854	basal	0.000644367
	Hnmt	ENSMUST00000114497	histamine N-methyltransferase	2.20158	basal	0.000332198
	Zic3	AK139364	zinc finger protein of the cerebellum 3	2.18402	basal	0.00539071
	Entpd8	ENSMUST00000114380	ectonucleoside triphosphate diphosphohydrolase 8	2.18109	basal	0.000563632
	Cthrc1	ENSMUST00000067072	collagen triple helix repeat containing 1	2.17553	basal	3.2551e-05
	Fxyd6	AK018354	FXYD domain-containing ion transport regulator 6	2.17513	basal	6.65283e-06
	Dapk2	NM_010019	death-associated protein kinase 2	2.17424	basal	0.000223789
	H13	AK216463	histocompatibility 13	2.17399	basal	6.83457e-05
	Tlcd2	BC021945	TLC domain containing 2	2.1691	basal	0.0010038
	Hist1h4i	BC019757	histone cluster 1, H4i	2.15897	basal	0.00145566
	Ebf3	NM_001113415	early B-cell factor 3	2.15687	basal	1.19251e-05
	Olfml3	AK143728	olfactomedin-like 3	2.15019	basal	0.000824345
	Engase	BC120924	endo-beta-N-acetylglucosaminidase	2.14408	basal	6.83457e-05
	Ripk3	NM_001164107	receptor-interacting serine-threonine kinase 3	2.13822	basal	0.002143
	Tprkb	ENSMUST00000067137	Tp53rk binding protein	2.13792	basal	3.1414e-05
	Dmp1	BC113753	dentin matrix protein 1	2.13277	basal	0.00103957
	Amica1	AY093688	adhesion molecule, interacts with CXADR antigen 1	2.12831	basal	0.00243112
	Tpd52l1	NM_009413	tumor protein D52-like 1	2.11478	basal	0.000439796
	Kcnj4	NM_008427	potassium inwardly-rectifying channel, subfamily J, member 4	2.11444	basal	0.0311102
	Sepx1	AF195142	selenoprotein X 1	2.10947	basal	0.000249429
	Fbp1	AK149527	fructose bisphosphatase 1	2.10736	basal	0.00223494
	Ndrg3	AK154927	N-myc downstream regulated gene 3	2.1039	basal	1.70589e-05
	Atp1b3	AK214140	ATPase, Na+/K+ transporting, beta 3 polypeptide	2.09991	basal	8.82776e-05
	Metrn	AK007688	meteorin, glial cell differentiation regulator	2.09547	basal	0.00863679
	Trp53inp2	ENSMUST00000043237	transformation related protein 53 inducible nuclear protein 2	2.09463	basal	1.12331e-05
	Acox2	NM_053115	acyl-Coenzyme A oxidase 2, branched chain	2.0918	basal	0.00109263
	Mkrn1	AK005137	makorin, ring finger protein, 1	2.08919	basal	6.86215e-05
	Tmem79	ENSMUST00000107552	transmembrane protein 79	2.08489	basal	0.000207459
	Adra2a	NM_007417	adrenergic receptor, alpha 2a	2.08282	basal	2.28771e-05
	Slc43a3	AK086962	solute carrier family 43, member 3	2.08238	basal	0.000659308
	Lbp	AK143562	lipopolysaccharide binding protein	2.07711	basal	0.000879514
	Syt12	AB062804	synaptotagmin XII	2.07643	basal	0.000303444
	Slc45a2	AK194548	solute carrier family 45, member 2	2.0726	basal	0.00255106
	Ccdc134	NM_172428	coiled-coil domain containing 134	2.07183	basal	0.000143186
	Arg2	BC023349	arginase type II	2.06887	basal	0.000218946
	Scin	AK136080	scinderin	2.06661	basal	0.00010178
	Foxc2	X74040	forkhead box C2	2.06135	basal	0.000293449
	Mlana	NM_029993	melan-A	2.05807	basal	0.00264036
	Adm	NM_009627	adrenomedullin	2.05355	basal	0.00364744
	Rilp	AK139016	Rab interacting lysosomal protein	2.04824	basal	0.000743247
	Cdhr4	NM_001122635	cadherin-related family member 4	2.04533	basal	0.00095564
	Foxo6	AJ571690	forkhead box O6	2.04418	basal	0.00356048
	Ly6c1	NM_010741	lymphocyte antigen 6 complex, locus C1	2.0363	basal	0.00166527
	Tspan32	AK171199	tetraspanin 32	2.02972	basal	0.00111625
	Plcd1	BC025798	phospholipase C, delta 1	2.02587	basal	0.00107725
	St3gal6	BC052338	ST3 beta-galactoside alpha-2,3-sialyltransferase 6	2.02422	basal	1.7741e-05
	Rftn2	BC038341	raftlin family member 2	2.01638	basal	0.000122111
	Cited4	BC025116	Cbp/p300-interacting transactivator, with Glu/Asp-rich carboxy-terminal domain, 4	2.00923	basal	0.00059244
	Cidea	NM_007702	cell death-inducing DNA fragmentation factor, alpha subunit-like effector A	2.00905	basal	0.000194874
	Gpd2	U60987	glycerol phosphate dehydrogenase 2, mitochondrial	2.00852	basal	0.000104754
	Tesk2	BC029766	testis-specific kinase 2	2.00272	basal	1.81366e-05
