# Supplementary material for: Deafness Gene Expression Patterns in the Mouse Cochlea Found by Microarray Analysis
Source: PLoS One. 2014 Mar 27;9(3):e92547. doi: 10.1371/journal.pone.0092547 (PMC3967995; doi:10.1371/journal.pone.0092547)
Supplement: Table S3 — Gene list showing at least two-fold change in expression for apex vs. middle. (XLSX) [file pone.0092547.s003.xlsx]

## Sheet: Table S3
	Table S3. Gene list showing at least two-fold change in expression for apex vs. middle.
	Gene Symbol	Accession Number	Gene Name [Mus musculus]	Fold Change		Corrected p-value
				apex/middle	up in apex/middle	(oneway ANNOVA)
	Tectb	ENSMUST00000025936	tectorin beta	23.3273	apex	1.63732e-06
	Fam84a	BC005488	family with sequence similarity 84, member A	5.81056	apex	0.000515556
	Stc1	AK161960	stanniocalcin 1	5.35858	apex	0.000239201
	Tnc	ENSMUST00000107379	tenascin C	5.12298	apex	6.57698e-05
	Fst	Z29532	follistatin	5.04981	apex	6.65283e-06
	Cldn22	NM_029383	claudin 22	4.83327	apex	2.48338e-05
	Ecel1	NM_021306	endothelin converting enzyme-like 1	4.14311	apex	5.43748e-05
	Ltf	FJ538998	lactotransferrin	3.21415	apex	0.03598
	Alox12e	BC013751	arachidonate lipoxygenase, epidermal	3.1413	apex	0.0001725
	Rya3	ENSMUST00000109760	BPI fold containing family B, member 3	3.09774	apex	0.000477272
	Sfrp1	U88566	secreted frizzled-related protein 1	3.08743	apex	3.94772e-06
	Tnfaip6	U83903	tumor necrosis factor alpha induced protein 6	3.07428	apex	2.30058e-05
	Epha3	NM_010140	Eph receptor A3	2.9596	apex	6.84484e-05
	Rnf182	AK083175	ring finger protein 182	2.90605	apex	0.000217294
	Il33	NM_133775	interleukin 33	2.83784	apex	0.00519683
	Grem1	NM_011824	gremlin 1	2.63504	apex	0.0181739
	Fn1	AK147249	fibronectin 1	2.48446	apex	1.7741e-05
	Nov	AK136407	nephroblastoma overexpressed gene	2.45396	apex	0.00125977
	Krt19	ENSMUST00000007317	keratin 19	2.44613	apex	8.97722e-06
	Tsga14	AJ278891	testis specific gene A14	2.43685	apex	5.47174e-05
	Robo2	AK164874	roundabout homolog 2 (Drosophila)	2.38995	apex	8.90418e-06
	Gpr133	BC151161	G protein-coupled receptor 133	2.22556	apex	7.03744e-05
	Scg2	BC014717	secretogranin II	2.20395	apex	9.64198e-05
	Npffr2	ENSMUST00000048557	neuropeptide FF receptor 2	2.19405	apex	0.000156328
	Mrgprg	BC100302	MAS-related GPR, member G	2.19036	apex	0.0436509
	Emilin2	AK171309	elastin microfibril interfacer 2	2.1685	apex	6.65283e-06
	Apoa4	M64248	apolipoprotein A-IV	2.15367	apex	1.36594e-06
	Agr3	NM_207531	anterior gradient homolog 3 (Xenopus laevis)	2.15292	apex	2.62763e-05
	Matn1	U35035	matrilin 1, cartilage matrix protein	2.10794	apex	0.000726069
	Fmo2	BC031415	flavin containing monooxygenase 2	2.10754	apex	0.000402746
	Cxcl13	NM_018866	hemokine (C-X-C motif) ligand 13	2.1033	apex	0.000211873
	Syt1	ENSMUST00000105276	synaptotagmin I	2.0922	apex	6.64603e-05
	Lag3	ENSMUST00000105276	lymphocyte-activation gene 3	2.05996	apex	0.000203888
	Kcnb2	NM_001098528	potassium voltage gated channel, Shab-related subfamily, member 2	2.03682	apex	0.000300186
	Hpgds	D82072	hematopoietic prostaglandin D synthase	2.03625	apex	0.00121946
	Crabp1	AK144397	cellular retinoic acid binding protein I	2.03501	apex	0.0199509
	Stbd1	AK021293	starch binding domain 1	2.02078	apex	1.12331e-05
	Chl1	AK053039	cell adhesion molecule with homology to L1CAM	2.01926	apex	0.000109498
	Spp2	NM_029269	secreted phosphoprotein 2	4.63147	middle	0.000156364
	Sult1e1	S78182	sulfotransferase family 1E, member 1	3.31667	middle	0.0464851
	Kera	NM_008438	keratocan	2.79786	middle	0.000653409
	Apof	BC022795	apolipoprotein F	2.5524	middle	0.00464292
	Sfrp4	NM_016687	secreted frizzled-related protein 4	2.49561	middle	8.94543e-06
	Gdf15	ENSMUST00000110103	growth differentiation factor 15	2.37911	middle	0.000136675
	Enpp6	AK079352	ectonucleotide pyrophosphatase/phosphodiesterase 6	2.37667	middle	6.65283e-06
	Si	ENSMUST00000054125	sucrase-isomaltase	2.25116	middle	0.00761584
	Rbp4	AK169338	retinol binding protein 4, plasma	2.24712	middle	5.00825e-06
	Krt23	AK036901	keratin 23	2.20231	middle	6.65283e-06
	Atp6v1g3	BC107267	ATPase, H+ transporting, lysosomal V1 subunit G3	2.14634	middle	1.63732e-06
	Dpep1	AK132644	dipeptidase 1 (renal)	2.01723	middle	0.000198763
	Sult5a1	AF026074	sulfotransferase family 5A, member 1	2.00899	middle	1.12331e-05
