# Supplementary material for: Deafness Gene Expression Patterns in the Mouse Cochlea Found by Microarray Analysis
Source: PLoS One. 2014 Mar 27;9(3):e92547. doi: 10.1371/journal.pone.0092547 (PMC3967995; doi:10.1371/journal.pone.0092547)
Supplement: Table S4 — Gene list showing at least two-fold change in expression for middle vs. basal. (XLSX) [file pone.0092547.s004.xlsx]

## Sheet: Table S4
	Table S4. Gene list showing at least two-fold change in expression for middle vs. basal.
	Gene Symbol	Accession Number	Gene Name [Mus musculus]	Fold Change		Corrected p-value
				middle/basal	up in middle/basal	(oneway ANNOVA)
	Kcnip4	DQ148502	Kv channel interacting protein 4	8.39892	middle	7.03744e-05
	Emilin2	AK171309	elastin microfibril interfacer 2	5.79933	middle	6.65283e-06
	Ankrd34b	NM_175455	ankyrin repeat domain 34B	5.5779	middle	0.018424
	Apoa4	M64248	apolipoprotein A-IV	4.96425	middle	1.36594e-06
	Slc26a5	ENSMUST00000030878	solute carrier family 26, member 5	4.69695	middle	5.10413e-05
	Scgb1c1	NM_001099742	secretoglobin, family 1C, member 1	4.68796	middle	7.03744e-05
	Acbd7	NM_030063	acyl-Coenzyme A binding domain containing 7	4.65673	middle	4.92255e-05
	Lingo1	ENSMUST00000053568	leucine rich repeat and Ig domain containing 1	4.61932	middle	0.00815666
	Rpp25	AK140177	ribonuclease P 25 subunit (human)	4.39183	middle	0.0418284
	Rnf182	AK083175	ring finger protein 182	4.36486	middle	0.000217294
	Fst	Z29532	follistatin	4.19733	middle	6.65283e-06
	Ccr6	NM_001190333	chemokine (C-C motif) receptor 6	4.10588	middle	0.000187518
	Apoc3	L04150	apolipoprotein C-III	4.10071	middle	1.63732e-06
	Fgf10	U94517	fibroblast growth factor 10	3.92557	middle	0.0128818
	Tmem74	BC117021	transmembrane protein 74	3.77595	middle	0.0210726
	Fbxo40	BC107407	F-box protein 40	3.72173	middle	0.00522071
	Calb2	ENSMUST00000003754	calbindin 2	3.71972	middle	0.00987053
	Gpr152	NM_206973	G protein-coupled receptor 152	3.69007	middle	0.00133228
	Ina	L36390	internexin neuronal intermediate filament protein, alpha	3.61965	middle	0.00663118
	Fam159b	AK020882	family with sequence similarity 159, member B	3.56886	middle	3.02777e-05
	Kcnd2	BC079667	potassium voltage-gated channel, Shal-related family, member 2	3.53065	middle	0.0033622
	Nefm	BC167193	neurofilament, medium polypeptide	3.48568	middle	0.00770759
	Cdh9	NM_009869	cadherin 9	3.46706	middle	0.00868605
	Calb1	ENSMUST00000029876	calbindin 1	3.45601	middle	0.00241969
	Slc17a6	ENSMUST00000032710	solute carrier family 17, member 6	3.43067	middle	0.00506122
	Spock3	AK013644	sparc/osteonectin, cwcv and kazal-like domains proteoglycan 3	3.39802	middle	0.00970296
	Nefh	NM_010904	neurofilament, heavy polypeptide	3.38831	middle	0.00932341
	Gdap1	AK049655	ganglioside-induced differentiation-associated-protein 1	3.36852	middle	0.0113714
	Pou3f2	NM_008899	POU domain, class 3, transcription factor 2	3.34483	middle	0.0315183
	Bves	AK046765	blood vessel epicardial substance	3.30971	middle	0.000635077
	Usp29	AK045405	ubiquitin specific peptidase 29	3.29243	middle	0.0251955
	Tnfaip6	U83903	tumor necrosis factor alpha induced protein 6	3.28546	middle	2.30058e-05
	Kcna10	NM_001081140	potassium voltage-gated channel, shaker-related subfamily, member 10	3.2825	middle	4.20621e-05
	Mapk10	AB096078	mitogen-activated protein kinase 10	3.27836	middle	0.00830722
	Kcns3	AK162957	potassium voltage-gated channel, delayed-rectifier, subfamily S, member 3	3.27634	middle	0.000406023
	Agr3	NM_207531	anterior gradient homolog 3 (Xenopus laevis)	3.26925	middle	2.62763e-05
	Slitrk4	NM_178740	SLIT and NTRK-like family, member 4	3.22767	middle	0.00176685
	Fmod	NM_021355	fibromodulin	3.1934	middle	0.000223789
	Fgf12	AF020739	fibroblast growth factor 12	3.18914	middle	0.00610806
	Scn1a	NM_018733	sodium channel, voltage-gated, type I, alph	3.16668	middle	0.0102368
	Gpr68	NM_001177673	G protein-coupled receptor 68	3.16506	middle	0.026248
	Nefl	ENSMUST00000022639	neurofilament, light polypeptide	3.13578	middle	0.0122015
	Cplx1	AK134820	complexin 1	3.12123	middle	0.0162117
	Scn4b	ENSMUST00000060125	sodium channel, type IV, beta	3.1174	middle	0.0132588
	Cntnap5a	BC156221	contactin associated protein-like 5A	3.0867	middle	0.00591792
	Lancl3	NM_173414	LanC lantibiotic synthetase component C-like 3 (bacterial)	3.05748	middle	0.00137309
	Cend1	ENSMUST00000124444	cell cycle exit and neuronal differentiation 1	3.05573	middle	0.0134229
	Hapln1	AF139572	hyaluronan and proteoglycan link protein 1	3.04808	middle	0.00454718
	Dmgdh	NM_028772	dimethylglycine dehydrogenase precursor	3.03396	middle	5.12454e-05
	Kcnh5	NM_172805	potassium voltage-gated channel, subfamily H (eag-related), member 5	3.0262	middle	0.0136685
	Crtac1	ENSMUST00000048630	cartilage acidic protein 1	3.00247	middle	0.000429539
	Lhfpl3	AK033906	lipoma HMGIC fusion partner-like 3	2.99703	middle	0.0176568
	Clgn	U08373	calmegin	2.97579	middle	0.0115114
	Th	BC156668	tyrosine hydroxylase	2.96176	middle	6.59841e-05
	Slitrk3	AK139378	SLIT and NTRK-like family, member 3	2.95513	middle	0.014499
	Rassf6	BC031808	Ras association (RalGDS/AF-6) domain family member 6	2.93794	middle	1.63732e-06
	Nrip3	AK083130	nuclear receptor interacting protein 3	2.93352	middle	0.000458087
	Rit2	BC018267	Ras-like without CAAX 2	2.93336	middle	0.0114393
	Slco5a1	AK048882	solute carrier organic anion transporter family, member 5A1	2.91998	middle	0.00434266
	Bex2	AK132005	brain expressed X-linked 2	2.91765	middle	0.0149265
	Prox1	BC051411	prospero-related homeobox 1	2.91653	middle	0.0109816
	Kif5c	AK081182	kinesin family member 5C	2.91315	middle	0.0078613
	Akap6	DQ233646	A kinase (PRKA) anchor protein 6	2.9123	middle	0.00865796
	Bend6	AK219349	BEN domain containing 6	2.89714	middle	0.0201019
	Robo2	AK164874	roundabout homolog 2 (Drosophila)	2.89702	middle	8.90418e-06
	Grxcr2	BC147102	glutaredoxin, cysteine rich 2	2.89368	middle	2.87023e-05
	Rab3c	AK164316	member RAS oncogene family	2.88664	middle	0.00418625
	Mtap1a	AF182212	microtubule-associated protein 1A	2.88555	middle	0.0149465
	Cacng2	ENSMUST00000019290	calcium channel, voltage-dependent, gamma subunit 2	2.88014	middle	0.0248435
	Pcdhac2	AY013769	protocadherin alpha subfamily C, 2	2.87959	middle	0.0217029
	Trim36	AK033754	tripartite motif-containing 36	2.86751	middle	0.00518057
	Ntng1	NM_001163348	netrin G1	2.85181	middle	0.0230146
	Car10	AK012302	carbonic anhydrase 10	2.84817	middle	0.026248
	Egfl6	AK078534	EGF-like-domain, multiple 6	2.84728	middle	8.82776e-05
	Darc	AY289754	Duffy blood group, chemokine receptor	2.84565	middle	0.0127385
	Nrn1	AK003046	neuritin 1	2.84422	middle	0.00990105
	Gria4	AK036193	glutamate receptor, ionotropic, AMPA4 (alpha 4)	2.84203	middle	0.0138966
	Lrrc52	NM_001013382	leucine rich repeat containing 52	2.84128	middle	0.000157569
	Tram1l1	AK044115	translocation associated membrane protein 1-like 1	2.83697	middle	0.0101381
	B3gat1	BC023052	beta-1,3-glucuronyltransferase 1 (glucuronosyltransferase P)	2.83637	middle	0.00419858
	Ppp1r1c	AK083940	protein phosphatase 1, regulatory (inhibitor) subunit 1C	2.83459	middle	0.0106455
	Clrn1	ENSMUST00000072551	clarin 1	2.83145	middle	0.0121229
	Slc2a3	AK147258	solute carrier family 2, member 3	2.82976	middle	0.00416991
	Frmpd4	ENSMUST00000112147	FERM and PDZ domain containing 4	2.82708	middle	0.00611544
	Dnajc5b	ENSMUST00000029132	DnaJ (Hsp40) homolog, subfamily C, member 5 beta	2.81486	middle	3.81167e-05
	Nap1l5	BC046332	nucleosome assembly protein 1-like 5	2.78316	middle	0.0241851
	Scn8a	AK158609	sodium channel, voltage-gated, type VIII, alpha	2.77315	middle	0.00855688
	Cadps	D86214	Ca2+-dependent secretion activator	2.76621	middle	0.0163942
	H19	AK145379	H19 fetal liver mRNA	2.76515	middle	0.00483839
	St8sia3	AK015874	ST8 alpha-N-acetyl-neuraminide alpha-2,8-sialyltransferase 3	2.7646	middle	0.0108212
	Scg3	NM_001164790	secretogranin III	2.76277	middle	0.0164703
	Olfm3	AK044325	olfactomedin 3	2.75939	middle	0.00144283
	Sv2a	AK028318	synaptic vesicle glycoprotein 2a	2.75659	middle	0.0103238
	Ank1	AK147278	ankyrin 1, erythroid	2.75462	middle	0.0129188
	Sncb	ENSMUST00000036825	synuclein, beta	2.75407	middle	0.01466
	Snap25	AK078038	synaptosomal-associated protein 25	2.75309	middle	0.018565
	Kcne4	BC034849	potassium voltage-gated channel, Isk-related subfamily, gene 4	2.75069	middle	0.000369863
	Diras1	NM_145217	DIRAS family, GTP-binding RAS-like 1	2.75054	middle	0.00995246
	Scrt1	NM_130893	scratch homolog 1, zinc finger protein (Drosophila)	2.74904	middle	0.0103748
	C1ql3	ENSMUST00000061545	C1q-like 3	2.74749	middle	0.00234018
	Hapln4	AK034300	hyaluronan and proteoglycan link protein 4	2.74504	middle	0.0136685
	Tmem163	BC046234	transmembrane protein 163	2.74373	middle	0.00940612
	Rab33a	BC104391	member of RAS oncogene family	2.73999	middle	0.0301091
	Foxd2	NM_008593	forkhead box D2	2.73572	middle	8.90418e-06
	Gng3	AK004459	guanine nucleotide binding protein (G protein), gamma 3	2.72732	middle	0.027594
	Chgb	AK133629	chromogranin B	2.72623	middle	0.00928321
	Nrg1	AK170314	neuregulin 1	2.72523	middle	0.0126613
	Camk4	AK043114	calcium/calmodulin-dependent protein kinase IV	2.72195	middle	0.0158565
	Gdap1l1	NM_144891	ganglioside-induced differentiation-associated protein 1-like 1	2.71875	middle	0.0133825
	Ugt8a	AK144005	UDP galactosyltransferase 8A	2.71553	middle	0.0109068
	Amph	BC054718	amphiphysin	2.6965	middle	0.00807669
	Aldh1a3	AF253409	aldehyde dehydrogenase family 1, subfamily A3	2.69295	middle	0.023071
	Hecw1	AK031094	HECT, C2 and WW domain containing E3 ubiquitin protein ligase 1	2.67796	middle	0.00718357
	Stx1b	BC132042	syntaxin 1B	2.67773	middle	0.00966714
	Sox2	ENSMUST00000099151	SRY-box containing gene 2	2.67578	middle	0.00104462
	Tppp	ENSMUST00000022057	tubulin polymerization promoting protein	2.67093	middle	0.00275474
	Lgi2	NM_144945	leucine-rich repeat LGI family, member 2	2.67023	middle	0.00296851
	Scg5	AK011938	secretogranin V	2.6668	middle	0.0059462
	Syt7	BC139806	synaptotagmin VII	2.66529	middle	0.00595203
	Hrasls	AF163095	HRAS-like suppressor	2.6604	middle	0.01261
	Gria2	AK134647	glutamate receptor, ionotropic, AMPA2 (alpha 2)	2.65944	middle	0.0205413
	Slitrk6	NM_175499	SLIT and NTRK-like family, member 6	2.653	middle	0.000301142
	Dner	BC128476	delta/notch-like EGF-related receptor	2.64878	middle	0.00614262
	Grxcr1	ENSMUST00000094715	glutaredoxin, cysteine rich 1	2.6475	middle	0.000726777
	Kcnc1	AK147682	potassium voltage gated channel, Shaw-related subfamily, member 1	2.64438	middle	0.00721802
	Eno2	X52380	enolase 2, gamma neuronal	2.6439	middle	0.0112404
	Ache	AK036443	acetylcholinesterase	2.64377	middle	0.0102493
	Lrrtm3	ENSMUST00000105439	leucine rich repeat transmembrane neuronal 3	2.63062	middle	0.00284222
	Ncs1	AK042865	neuronal calcium sensor 1	2.62686	middle	0.0172714
	P4ha3	AK086780	procollagen-proline, 2-oxoglutarate 4-dioxygenase (proline 4-hydroxylase), alpha polypeptide III	2.6261	middle	0.000447919
	Sema3e	AF034744	sema domain, immunoglobulin domain (Ig), short basic domain, secreted, (semaphorin) 3E	2.62387	middle	0.00342704
	Tmem229a	ENSMUST00000127247	transmembrane protein 229A	2.6214	middle	0.000143226
	Syt1	ENSMUST00000105276	synaptotagmin I	2.62129	middle	6.64603e-05
	Ocm	NM_033039	oncomodulin	2.62107	middle	0.000214166
	Slc7a14	ENSMUST00000091259	solute carrier family 7, member 14	2.62081	middle	0.00757301
	Stmn2	AK003659	stathmin-like 2	2.61433	middle	0.0147999
	Cygb	ENSMUST00000021166	cytoglobin	2.59644	middle	0.0100083
	Elavl4	DQ437511	ELAV (embryonic lethal, abnormal vision, Drosophila)-like 4 (Hu antigen D)	2.59325	middle	0.0288324
	Reep1	AK053158	receptor accessory protein 1	2.59273	middle	0.0130337
	Epb4.1l3	AB523363	erythrocyte protein band 4.1-like 3	2.58692	middle	0.00469187
	Pvalb	X54613	parvalbumin	2.58334	middle	0.0231914
	Jakmip1	AK143621	janus kinase and microtubule interacting protein 1	2.58182	middle	0.0125662
	Tubb3	NM_023279	tubulin, beta 3 class III	2.57342	middle	0.0265474
	Smpx	AF364070	small muscle protein, X-linked	2.57075	middle	0.000218372
	Tubb3-ps1	XM_906250	tubulin, beta 3 class III, pseudogene 1	2.56978	middle	0.0239072
	Tagln3	NM_019754	transgelin 3	2.56847	middle	0.0278808
	Arhgef4	BC094608	Rho guanine nucleotide exchange factor (GEF) 4	2.5673	middle	0.0124672
	Omg	AK039141	oligodendrocyte myelin glycoprotein	2.5657	middle	0.0211521
	Pcp4	X17320	Purkinje cell protein 4	2.55791	middle	6.08638e-05
	Hcn1	NM_010408	hyperpolarization-activated, cyclic nucleotide-gated K+ 1	2.55378	middle	0.00805998
	Syp	BC052354	synaptophysin	2.52953	middle	0.0155034
	Flt3	NM_010229	FMS-like tyrosine kinase 3	2.52825	middle	0.0134199
	Olfr1386	BC147372	olfactory receptor 1386	2.52766	middle	0.0120958
	Atp6v1g2	AB076405	ATPase, H+ transporting, lysosomal V1 subunit G2	2.52656	middle	0.0222307
	Maneal	ENSMUST00000106186	mannosidase, endo-alpha-like	2.5258	middle	0.00705974
	Adra1d	NM_013460	adrenergic receptor, alpha 1d	2.52322	middle	0.00643451
	Mtmr7	AF073882	myotubularin related protein 7	2.52022	middle	0.00477914
	Prkar1b	BC011424	protein kinase, cAMP dependent regulatory, type I beta	2.515	middle	0.0127889
	Pcdha9	AB008183	protocadherin alpha 9	2.51174	middle	0.0158821
	Kera	NM_008438	keratocan	2.50546	middle	0.000653409
	Syn1	ENSMUST00000115345	synapsin I	2.50516	middle	0.0163703
	Slc17a7	ENSMUST00000085374	solute carrier family 17, member 7	2.4905	middle	0.0127303
	Nrxn1	AK038854	neurexin I	2.48995	middle	0.00884736
	Gabbr2	NM_001081141	gamma-aminobutyric acid (GABA) B receptor, 2	2.48803	middle	0.0141505
	Cdk5r1	AK084003	cyclin-dependent kinase 5, regulatory subunit 1 (p35)	2.48758	middle	0.0217265
	Stmn4	AF105222	stathmin-like 4	2.48572	middle	0.0142879
	Iqsec3	AK147268	IQ motif and Sec7 domain 3	2.48181	middle	0.0106241
	Thy1	AK080366	thymus cell antigen 1, theta	2.48089	middle	0.025079
	Rab9b	AK161867	member RAS oncogene family	2.47805	middle	0.00924152
	Accn2	ENSMUST00000023758	amiloride-sensitive cation channel 2, neuronal	2.47798	middle	0.00892113
	Kcnab2	U65592	potassium voltage-gated channel, shaker-related subfamily, beta member 2	2.47794	middle	0.0162626
	Dync1i1	NM_010063	dynein cytoplasmic 1 intermediate chain 1	2.47605	middle	0.0232179
	Stxbp5l	NM_172440	syntaxin binding protein 5-like	2.47435	middle	0.00154306
	Adam23	AY545641	a disintegrin and metallopeptidase domain 23	2.47322	middle	0.020684
	Ngfr	AF105292	nerve growth factor receptor (TNFR superfamily, member 16)	2.47019	middle	0.00986709
	Add2	AF189770	adducin 2 (beta)	2.46936	middle	0.011453
	Serpini1	NM_009250	serine (or cysteine) peptidase inhibitor, clade I, member 1	2.46349	middle	0.0115819
	Foxg1	ENSMUST00000021333	forkhead box G1	2.46091	middle	0.00442448
	Elmod1	BC144961	ELMO domain containing 1	2.44574	middle	0.000321698
	Tekt1	ENSMUST00000108502	tektin 1	2.43901	middle	2.93121e-05
	Rufy3	CT010404	RUN and FYVE domain containing 3	2.43749	middle	0.0148546
	Trim54	NM_021447	tripartite motif-containing 54	2.4372	middle	0.0011883
	Pcdha1	BC082326	protocadherin alpha 1	2.43538	middle	0.0477433
	Lhfpl5	BC099483	lipoma HMGIC fusion partner-like 5	2.43462	middle	0.000541537
	Lrrc4	DQ177325	leucine rich repeat containing 4	2.42971	middle	0.0263032
	Clec2l	ENSMUST00000114874	C-type lectin domain family, member L	2.4294	middle	0.0179521
	Cntnap5c	NM_001081653	contactin associated protein-like 5C	2.42779	middle	0.00516296
	Cxcl13	NM_018866	hemokine (C-X-C motif) ligand 13	2.42607	middle	0.000211873
	Syt2	ENSMUST00000027721	synaptotagmin II	2.42424	middle	0.0165147
	Asphd1	NM_001039645	aspartate beta-hydroxylase domain containing 1	2.42292	middle	0.014274
	Fcrlb	AY513660	Fc receptor-like	2.42211	middle	2.2591e-05
	Ttc9	NM_001033149	tetratricopeptide repeat domain 9	2.42019	middle	0.0238349
	Hdc	AK150168	histidine decarboxylase	2.41831	middle	0.000139441
	Kcna2	ENSMUST00000038695	potassium voltage-gated channel, shaker-related subfamily, member 2	2.41812	middle	0.0266135
	Pygl	AK083075	liver glycogen phosphorylase	2.41545	middle	0.000248408
	Tubb2b	ENSMUST00000075774	tubulin, beta 2B class IIB	2.41287	middle	3.32008e-06
	Sh3gl2	AK134970	SH3-domain GRB2-like 2	2.41114	middle	0.00774663
	Rundc3a	BC046319	RUN domain containing 3A	2.41109	middle	0.0105086
	Lmod3	AK030676	leiomodin 3 (fetal)	2.41012	middle	0.000447919
	Kif5a	BC058396	kinesin family member 5A	2.40476	middle	0.0106925
	Rcan2	BC047153	regulator of calcineurin 2	2.40024	middle	0.00583667
	Fkbp1b	AB285017	FK506 binding protein 1b	2.39882	middle	0.0100586
	Slitrk1	AK173296	SLIT and NTRK-like family, member 1	2.39682	middle	0.0227245
	Frmd3	BC037727	FERM domain containing 3	2.3947	middle	0.00610287
	Strc	ENSMUST00000038389	stereocilin	2.3934	middle	6.25948e-05
	Pclo	AF181269	piccolo (presynaptic cytomatrix protein)	2.39003	middle	0.00418625
	Onecut2	AY242995	one cut domain, family member 2	2.38891	middle	0.0356025
	Chrna10	BC147245	cholinergic receptor, nicotinic, alpha polypeptide 10	2.38479	middle	3.68155e-05
	Ppapdc1a	ENSMUST00000094018	phosphatidic acid phosphatase type 2 domain containing 1A	2.38445	middle	1.29207e-05
	Mapk8ip2	AK014339	mitogen-activated protein kinase 8 interacting protein 2	2.38121	middle	0.0131789
	Lonrf2	ENSMUST00000147695	LON peptidase N-terminal domain and ring finger 2	2.38084	middle	0.00709142
	Actr3b	ENSMUST00000088244	ARP3 actin-related protein 3 homolog B (yeast)	2.38009	middle	0.00446345
	Mdga1	BC056477	MAM domain containing glycosylphosphatidylinositol anchor 1	2.3675	middle	0.0344076
	Tomt	NM_001081679	transmembrane O-methyltransferase	2.36654	middle	0.00118389
	Pacsin1	ENSMUST00000114873	protein kinase C and casein kinase substrate in neurons 1	2.36328	middle	0.0117206
	Opcml	AK158538	opioid binding protein/cell adhesion molecule-like	2.36291	middle	0.000300186
	Slc17a8	AK149687	solute carrier family 17, member 8	2.36069	middle	7.78193e-05
	Hcn4	AF064874	hyperpolarization-activated, cyclic nucleotide-gated K+ 4	2.35997	middle	0.00942084
	Pcdha4	NM_007766	protocadherin alpha 4	2.34714	middle	0.0159158
	Pcdha7	AY013765	protocadherin alpha 7	2.34714	middle	0.0159158
	Pcdha8	AY013766	protocadherin alpha 8	2.34714	middle	0.0159158
	Akap5	NM_001101471	A kinase (PRKA) anchor protein 5	2.34389	middle	3.64424e-05
	Mest	D16262	mesoderm specific transcript	2.34218	middle	0.024088
	Dbc1	BC079630	deleted in bladder cancer 1 (human)	2.34056	middle	0.00677817
	Kctd8	BC116942	potassium channel tetramerisation domain containing 8	2.34034	middle	0.00404363
	Egr2	NM_010118	early growth response 2	2.33837	middle	0.0029395
	Dfnb59	BC152932	deafness, autosomal recessive 59 (human)	2.33809	middle	0.000590757
	Snap91	BC031773	synaptosomal-associated protein 91	2.3333	middle	0.00914569
	Shox2	BC172634	short stature homeobox 2	2.332	middle	0.0101502
	Sntg2	AF367760	syntrophin, gamma 2	2.32921	middle	0.0156222
	Kcnc3	BC156432	potassium voltage gated channel, Shaw-related subfamily, member 3	2.32897	middle	0.0196881
	Cacna2d3	ENSMUST00000022567	calcium channel, voltage-dependent, alpha2/delta subunit 3	2.32824	middle	0.0168891
	Pou4f3	BC145941	POU domain, class 4, transcription factor 3	2.32515	middle	0.000179002
	Sult4a1	AK159034	sulfotransferase family 4A, member 1	2.32396	middle	0.00747639
	Stxbp1	AK202644	syntaxin binding protein 1	2.32045	middle	0.0107232
	Gsbs	AF500906	G substrate	2.3192	middle	0.000109498
	Tprg	ENSMUST00000056087	transformation related protein 63 regulate	2.31642	middle	0.0149285
	Grin1	D10028	glutamate receptor, ionotropic, NMDA1 (zeta 1)	2.31042	middle	0.0115021
	Clvs1	AK147767	clavesin 1	2.3083	middle	0.00644126
	Rims2	AB021131	regulating synaptic membrane exocytosis 2	2.30642	middle	0.0112411
	Clip4	BC011280	CAP-GLY domain containing linker protein family, member 4	2.30434	middle	0.0072119
	Dytn	NM_001081658	dystrotelin	2.30159	middle	2.93433e-05
	Chrna9	BC153038	cholinergic receptor, nicotinic, alpha polypeptide 9	2.3015	middle	3.41687e-05
	Anks1b	AK132228	ankyrin repeat and sterile alpha motif domain containing 1B	2.29966	middle	9.89403e-05
	Rims1	AY356536	regulating synaptic membrane exocytosis 1	2.29856	middle	0.0094209
	Isl1	AB104633	ISL1 transcription factor, LIM/homeodomain	2.29841	middle	0.0108931
	Pcdha2	BC141390	protocadherin alpha 2	2.29764	middle	0.0140755
	Cadm3	ENSMUST00000111220	cell adhesion molecule 3	2.29283	middle	0.014725
	Gpr158	AK030530	G protein-coupled receptor 158	2.29005	middle	0.0033887
	Crym	ENSMUST00000033198	crystallin, mu	2.288	middle	2.63635e-05
	Ugt1a6a	AY227198	UDP glucuronosyltransferase 1 family, polypeptide A6A	2.28597	middle	0.0193315
	Ugt1a6b	BC069940	UDP glucuronosyltransferase 1 family, polypeptide A6B	2.28597	middle	0.0193315
	Ntm	AK045973	neurotrimin	2.28517	middle	0.00983668
	Siah3	BC147764	seven in absentia homolog 3 (Drosophila)	2.28333	middle	0.00677566
	Foxd3	AF067421	forkhead box D3	2.28314	middle	0.0149465
	B3galt1	AK139979	UDP-Gal:betaGlcNAc beta 1,3-galactosyltransferase, polypeptide 1	2.28135	middle	0.00947977
	Brsk2	AY660739	BR serine/threonine kinase 2	2.27888	middle	0.00353015
	Aldh1b1	AK151349	aldehyde dehydrogenase 1 family, member B1	2.27799	middle	0.00407105
	Galnt13	NM_173030	UDP-N-acetyl-alpha-D-galactosamine:polypeptide N-acetylgalactosaminyltransferase 1	2.27459	middle	0.00399968
	Nexn	AK136102	nexilin	2.27076	middle	0.0101233
	Hgd	BC055029	homogentisate 1, 2-dioxygenase	2.27074	middle	0.000192275
	Dnm1	L31395	dynamin 1	2.26743	middle	0.0102725
	Nnat	AK077465	neuronatin	2.26488	middle	0.00214528
	Hcn2	ENSMUST00000099513	hyperpolarization-activated, cyclic nucleotide-gated K+ 2	2.26274	middle	0.0092738
	Camta1	BC150740	calmodulin binding transcription activator 1	2.2605	middle	0.00405062
	Ndrg4	NM_145602	N-myc downstream regulated gene 4	2.26029	middle	0.0102123
	Krt222	NM_172946	keratin 222	2.25981	middle	0.0166176
	Dnajc6	NM_001164584	DnaJ (Hsp40) homolog, subfamily C, member 6	2.25956	middle	0.00283353
	Pcsk2	BC052013	proprotein convertase subtilisin/kexin type 2	2.25314	middle	0.00855667
	Kif1a	BC045161	kinesin family member 1A	2.25043	middle	0.00918405
	Rgs7	DQ139285	regulator of G protein signaling 7	2.2488	middle	0.0189701
	Elavl2	NM_207686	ELAV (embryonic lethal, abnormal vision, Drosophila)-like 2 (Hu antigen B)	2.24421	middle	0.0110073
	Pcdha12	AB008180	protocadherin alpha 12	2.24401	middle	0.016379
	Fsd1	NM_183178	fibronectin type 3 and SPRY domain-containing protein	2.24351	middle	0.0114735
	Htr7	Z23107	5-hydroxytryptamine (serotonin) receptor 7	2.23789	middle	0.0153628
	B3galt5	NM_001122993	UDP-Gal:betaGlcNAc beta 1,3-galactosyltransferase, polypeptide	2.2358	middle	0.0222681
	Napb	BC038362	N-ethylmaleimide sensitive fusion protein attachment protein beta	2.23521	middle	0.00855667
	Cpne9	BC115728	copine family member IX	2.23233	middle	0.0207498
	Slc45a1	NM_173774	solute carrier family 45, member 1	2.22944	middle	0.0146135
	Usp13	AK012510	ubiquitin specific peptidase 13 (isopeptidase T-3)	2.2266	middle	0.013954
	Atp2b3	ENSMUST00000088429	ATPase, Ca++ transporting, plasma membrane 3	2.22594	middle	0.013891
	Chga	AK144504	chromogranin A	2.21919	middle	0.0142325
	Cap2	AK033071	CAP, adenylate cyclase-associated protein, 2 (yeast)	2.21846	middle	0.00944883
	Susd4	BC021842	sushi domain containing 4	2.2145	middle	0.0272343
	Ank2	ENSMUST00000044443	ankyrin 2, brain	2.21409	middle	0.00820363
	Rragb	NM_001004154	Ras-related GTP binding B	2.21388	middle	0.00711527
	Coro6	ENSMUST00000021190	coronin 6	2.21303	middle	0.0149465
	Pgm2l1	AK016437	phosphoglucomutase 2-like 1	2.2087	middle	0.000227752
	Ablim2	AK082707	actin-binding LIM protein 2	2.20341	middle	0.0138254
	Pcdha10	BC079625	protocadherin alpha 10	2.20201	middle	0.0265528
	Tctex1d1	BC132400	Tctex1 domain containing 1	2.20137	middle	0.00931217
	Atp8a2	NM_015803	ATPase, aminophospholipid transporter-like, class I, type 8A, member 2	2.20057	middle	0.00992137
	Ap3b2	BC030306	adaptor-related protein complex 3, beta 2 subunit	2.19689	middle	0.00449152
	Lrrc14b	ENSMUST00000022064	leucine rich repeat containing 14B	2.19373	middle	0.0038463
	Kcnab3	AK031806	potassium voltage-gated channel, shaker-related subfamily, beta member 3	2.19263	middle	0.0278808
	Otud7a	BC169221	OTU domain containing 7A	2.19174	middle	0.002151
	Osbpl3	NM_001163645	oxysterol binding protein-like 3	2.18638	middle	0.000757773
	Ptprq	BC156453	protein tyrosine phosphatase, receptor type, Q	2.18184	middle	2.38447e-05
	Csrnp3	EF210820	cysteine-serine-rich nuclear protein 3	2.17952	middle	0.012671
	Nap1l2	ENSMUST00000121720	nucleosome assembly protein 1-like 2	2.17846	middle	0.0345011
	Aqp4	AK039777	aquaporin 4	2.17202	middle	1.40003e-05
	Rgs17	NM_019958	regulator of G-protein signaling 17	2.17019	middle	0.0342786
	Kiss1	BC117046	KiSS-1 metastasis-suppressor	2.16875	middle	0.0027855
	Rab6b	AB232597	member RAS oncogene family	2.16865	middle	0.0131929
	Kcnh2	BC051016	potassium voltage-gated channel, subfamily H (eag-related), member 2	2.16754	middle	0.00399534
	Myt1l	NM_008666	myelin transcription factor 1-like	2.16588	middle	0.0301614
	Apba2	NM_007461	amyloid beta (A4) precursor protein-binding, family A, member 2	2.15911	middle	0.00421523
	Esrrg	BC082324	estrogen-related receptor gamm	2.15879	middle	0.0101958
	Lgi3	AK132296	leucine-rich repeat LGI family, member 3	2.15708	middle	0.029106
	Pcdhb3	AF326296	protocadherin beta 3	2.15335	middle	0.0156025
	Atp2b2	AK032399	ATPase, Ca++ transporting, plasma membrane 2	2.15195	middle	0.00470242
	Fhl2	AK147024	four and a half LIM domains 2	2.15112	middle	0.000221427
	Pcdha5	NM_009959	protocadherin alpha 5	2.14797	middle	0.0196467
	Smad9	AF175408	MAD homolog 9 (Drosophila)	2.14791	middle	0.00409902
	Pygm	BC012961	muscle glycogen phosphorylase	2.14596	middle	0.000122913
	Unc5d	BC144783	unc-5 homolog D (C. elegans	2.14517	middle	0.0123468
	Hmgcs2	AK004865	3-hydroxy-3-methylglutaryl-Coenzyme A synthase	2.14503	middle	0.00186758
	Pcdhac1	ENSMUST00000007584	protocadherin alpha subfamily C, 1	2.1428	middle	0.0107385
	Pld5	AK144116	phospholipase D family, member 5	2.14103	middle	0.0262667
	Adarb1	NM_001024837	adenosine deaminase, RNA-specific, B1	2.13607	middle	0.00818424
	Pamr1	AK035434	peptidase domain containing associated with muscle regeneration 1	2.13234	middle	7.03744e-05
	Snhg11	AK080745	small nucleolar RNA host gene 11	2.13061	middle	0.0181642
	Angpt2	AK186615	angiopoietin 2	2.12647	middle	0.0087696
	Apba1	BC141181	amyloid beta (A4) precursor protein binding, family A, member 1	2.12433	middle	0.00491229
	Chrnb2	AF089739	cholinergic receptor, nicotinic, beta polypeptide 2 (neuronal)	2.12343	middle	0.0142325
	Elavl3	ENSMUST00000003501	ELAV (embryonic lethal, abnormal vision, Drosophila)-like 3 (Hu antigen C)	2.12057	middle	0.0136295
	Fam78a	BC137951	family with sequence similarity 78, member A	2.11746	middle	0.0140447
	Rorb	DQ779923	RAR-related orphan receptor beta	2.11741	middle	0.000256402
	Clvs2	AK039308	clavesin 2	2.11694	middle	0.0218365
	Chst2	AB011452	carbohydrate sulfotransferase 2	2.1152	middle	0.00348973
	Mab21l1	ENSMUST00000075422	mab-21-like 1 (C. elegans)	2.10973	middle	0.0353091
	Pcsk1n	AK076137	proprotein convertase subtilisin/kexin type 1 inhibitor	2.10737	middle	0.0179521
	Atp1a3	BC027000	ATPase, Na+/K+ transporting, alpha 3 polypeptide	2.10444	middle	0.0157908
	Ica1l	AK158859	islet cell autoantigen 1-like	2.1025	middle	0.00222518
	Sgpp2	BC147850	sphingosine-1-phosphate phosphotase 2	2.10092	middle	0.00851456
	St8sia1	AK040548	ST8 alpha-N-acetyl-neuraminide alpha-2,8-sialyltransferase 1	2.09762	middle	0.00184586
	Slc4a4	BC129863	solute carrier family 4, member 4	2.09619	middle	0.00494877
	Mfap4	NM_029568	microfibrillar-associated protein 4	2.09596	middle	0.000148333
	Grm7	AK047733	glutamate receptor, metabotropic 7	2.09198	middle	0.0126206
	Pcdha6	ENSMUST00000063763	protocadherin alpha 6	2.08671	middle	0.0193315
	Tmem151a	NM_001001885	transmembrane protein 151A	2.08523	middle	0.0324182
	Sfrp2	ENSMUST00000029625	secreted frizzled-related protein 2	2.08346	middle	0.000168175
	Abi3bp	NM_001014399	ABI gene family, member 3 (NESH) binding protein	2.08247	middle	5.95082e-05
	Cntnap5b	AK082656	contactin associated protein-like 5B	2.08207	middle	0.00417427
	Kcna1	ENSMUST00000055168	potassium voltage-gated channel, shaker-related subfamily, member 1	2.07882	middle	0.0346562
	Sez6l2	AK165738	seizure related 6 homolog like 2	2.07804	middle	0.0191056
	Phactr3	AK005136	phosphatase and actin regulator 3	2.07705	middle	0.00162829
	Fgf18	AK078245	fibroblast growth factor 18	2.07034	middle	0.0140827
	Nrsn1	AK138191	neurensin 1	2.0703	middle	0.0226044
	Otof	AK033317	otoferlin	2.06934	middle	0.00010178
	Adam22	AK082335	a disintegrin and metallopeptidase domain 22	2.06712	middle	0.00948826
	Ctnna2	ENSMUST00000079296	catenin (cadherin associated protein), alpha 2	2.06692	middle	0.0111843
	Nsg1	AX775765	neuron specific gene family member 1	2.06579	middle	0.0154508
	Caly	NM_026769	calcyon neuron-specific vesicular protein	2.06553	middle	0.0217629
	Gas2l3	AK136054	growth arrest-specific 2 like 3	2.06479	middle	0.000339715
	Fbll1	BC052068	fibrillarin-like 1	2.06079	middle	0.022393
	Rbm11	AK039297	RNA binding motif protein 11	2.05598	middle	0.00340262
	Adcy1	AK137002	adenylate cyclase 1	2.05191	middle	0.01459
	Hs3st5	ENSMUST00000058738	heparan sulfate (glucosamine) 3-O-sulfotransferase 5	2.05096	middle	0.0062557
	Slc9a7	ENSMUST00000072451	solute carrier family 9, member 7	2.04919	middle	0.000942161
	Neb	AF203899	nebulin	2.04312	middle	0.0182249
	Fmo6	NM_001178038	flavin containing monooxygenase 6	2.0431	middle	0.0408822
	Sdpr	S67386	serum deprivation response	2.04308	middle	1.63732e-06
	Defb25	DV062453	defensin beta 25	2.04265	middle	9.3366e-05
	Sorcs1	AF284755	VPS10 domain receptor protein SORCS 1	2.04194	middle	0.00306717
	Pcdha3	AY013761	protocadherin alpha 3	2.04107	middle	0.0205052
	Pcdhb4	ENSMUST00000056712	protocadherin beta 4	2.04093	middle	0.0281765
	Chd5	AK147563	chromodomain helicase DNA binding protein 5	2.04046	middle	0.00590619
	Nacad	AB182283	NAC alpha domain containing	2.03947	middle	0.0227404
	Gpx6	AK006161	glutathione peroxidase 6	2.03557	middle	0.0106096
	Cnnm1	NM_031396	cyclin M1	2.03288	middle	0.0273206
	Cabp2	AK007488	calcium binding protein 2	2.02751	middle	0.000825892
	Ckmt1	Z13968	creatine kinase, mitochondrial 1, ubiquitous	2.02597	middle	0.0217674
	Dscam	NM_031174	Down syndrome cell adhesion molecule	2.02443	middle	0.00281883
	Ppm1e	ENSMUST00000055438	protein phosphatase 1E (PP2C domain containing)	2.02249	middle	0.00515336
	Tox	AK038671	thymocyte selection-associated high mobility group box	2.021	middle	5.83244e-06
	Stac2	AJ608761	SH3 and cysteine rich domain 2	2.0195	middle	0.00740546
	Gnal	ENSMUST00000025402	guanine nucleotide binding protein, alpha stimulating, olfactory type	2.01788	middle	0.00815867
	Pou4f1	ENSMUST00000053016	POU domain, class 4, transcription factor 1	2.01782	middle	0.0349857
	Scg2	BC014717	secretogranin II	2.01562	middle	9.64198e-05
	Dlg2	AK032411	discs, large homolog 2 (Drosophila)	2.0152	middle	0.0147093
	Atcay	AK039411	ataxia, cerebellar, Cayman type homolog (human)	2.01431	middle	0.0318521
	Sh3gl3	NM_017400	SH3-domain GRB2-like 3	2.01014	middle	0.000192275
	Cnksr2	AK047636	connector enhancer of kinase suppressor of Ras 2	2.00916	middle	0.00388996
	Prkcb	X59274	protein kinase C, beta	2.00913	middle	0.0128664
	Myo16	NM_001081397	myosin XVI	2.00636	middle	0.00682947
	Tbc1d9	NM_001111304	TBC1 domain family, member 9	2.00389	middle	0.000205493
	Reep2	ENSMUST00000043484	receptor accessory protein 2	2.00292	middle	0.00631904
	Crmp1	AK159049	collapsin response mediator protein 1	2.00018	middle	0.00666462
	Rbp4	AK169338	retinol binding protein 4, plasma	96.7184	basal	5.00825e-06
	Krtap17-1	AK020698	keratin associated protein 17-1	11.0011	basal	0.000273255
	Atp6v1g3	BC107267	ATPase, H+ transporting, lysosomal V1 subunit G3	7.58234	basal	1.63732e-06
	Sfrp4	NM_016687	secreted frizzled-related protein 4	6.31718	basal	8.94543e-06
	Sult5a1	AF026074	sulfotransferase family 5A, member 1	5.88058	basal	1.12331e-05
	Enpp6	AK079352	ectonucleotide pyrophosphatase/phosphodiesterase 6	5.18184	basal	6.65283e-06
	Spink8	NM_183136	serine peptidase inhibitor, Kazal type 8	4.58118	basal	0.00111026
	Rnf183	BC025512	ring finger protein 183	4.55695	basal	2.07278e-05
	Spaca3	NM_029367	sperm acrosome associated 3	4.19452	basal	0.00100124
	Cldn22	NM_029383	claudin 22	4.1436	basal	2.48338e-05
	Ninj2	NM_016718	ninjurin 2	4.08806	basal	3.05414e-05
	Acan	AK132351	aggrecan	3.95187	basal	7.03744e-05
	Psapl1	NM_175249	prosaposin-like 1	3.93947	basal	3.00053e-05
	Apof	BC022795	apolipoprotein F	3.88386	basal	0.00464292
	Krt23	AK036901	keratin 23	3.64267	basal	6.65283e-06
	Dpep1	AK132644	dipeptidase 1 (renal)	3.60707	basal	0.000198763
	Smpd3	BC034194	sphingomyelin phosphodiesterase 3, neutral	3.29971	basal	0.00074011
	Slc22a2	AJ006036	solute carrier family 22, member 2	3.28098	basal	1.40003e-05
	Syt13	BC030907	synaptotagmin XIII	3.16503	basal	7.03744e-05
	Pcolce2	ENSMUST00000015498	procollagen C-endopeptidase enhancer 2	3.07787	basal	7.04053e-06
	Cpsf4l	AK005072	cleavage and polyadenylation specific factor 4-like	3.07386	basal	0.000158979
	Lgals3	AK089249	lectin, galactose binding, soluble 3	2.95276	basal	0.00173111
	Tnmd	ENSMUST00000033602	tenomodulin	2.94362	basal	2.906e-05
	Pappa	AK018411	pregnancy-associated plasma protein A	2.83195	basal	0.000765916
	Hhatl	BC024464	hedgehog acyltransferase-like	2.77579	basal	1.0458e-05
	Hhip	NM_020259	Hedgehog-interacting protein	2.71974	basal	0.00010537
	Rasl12	NM_001033158	RAS-like, family 12	2.68405	basal	1.04444e-05
	Tmem27	AF178085	transmembrane protein 27	2.67052	basal	8.57876e-05
	Olfr876	NM_146883	olfactory receptor 876	2.66666	basal	0.00147314
	Chst3	BC055055	carbohydrate (chondroitin 6/keratan) sulfotransferase 3	2.65273	basal	7.3916e-05
	Cacng4	AJ272045	calcium channel, voltage-dependent, gamma subunit 4	2.64188	basal	0.00304809
	Fgl2	AK036784	fibrinogen-like protein 2	2.61748	basal	0.0264173
	Degs2	AF466377	degenerative spermatocyte homolog 2 (Drosophila), lipid desaturase	2.56556	basal	2.62763e-05
	Lcat	BC028861	lecithin cholesterol acyltransferase	2.52039	basal	7.03744e-05
	Tagln	L41154	transgelin	2.51394	basal	0.000109477
	Neto2	AY138991	neuropilin (NRP) and tolloid (TLL)-like 2	2.50568	basal	0.000180331
	Crygn	BC120914	crystallin, gamma N	2.50298	basal	0.000170649
	Cbln1	AK158885	cerebellin 1 precursor protein	2.48862	basal	0.000913172
	Cbr2	X07411	carbonyl reductase 2	2.48693	basal	0.000122724
	Serpinf1	AF036164	serine (or cysteine) peptidase inhibitor, clade F, member 1	2.48179	basal	2.48528e-05
	Chad	ENSMUST00000040418	chondroadherin	2.45318	basal	0.000104984
	Daam2	BC050043	dishevelled associated activator of morphogenesis 2	2.40092	basal	6.65283e-06
	Asgr1	U09362	asialoglycoprotein receptor 1	2.38925	basal	1.12331e-05
	Kng2	AY660572	kininogen 2	2.37866	basal	0.00140796
	Slc43a3	AK086962	solute carrier family 43, member 3	2.35928	basal	0.000659308
	Dio2	AF096875	deiodinase, iodothyronine, type II	2.32725	basal	8.91522e-05
	Bst1	D31788	bone marrow stromal cell antigen 1	2.31922	basal	7.03744e-05
	Slc13a4	NM_172892	solute carrier family 13, member 4	2.28852	basal	6.42794e-05
	Car2	BC044806	carbonic anhydrase 2	2.26757	basal	1.12331e-05
	Stk17b	NM_133810	serine/threonine kinase 17b (apoptosis-inducing)	2.25179	basal	2.60652e-05
	Cml1	AK002975	camello-like 1	2.2354	basal	1.46079e-05
	Ntn1	AF128865	netrin 1	2.22495	basal	0.00286353
	Slxl1	NM_029181	Slx-like 1	2.21357	basal	0.0159158
	Prokr2	ENSMUST00000049997	prokineticin receptor 2	2.19599	basal	0.00159559
	Poln	BC145378	DNA polymerase N	2.19158	basal	0.00090342
	Clca5	ENSMUST00000040465	chloride channel calcium activated 5	2.19132	basal	1.19251e-05
	Npnt	NM_001029836	nephronectin	2.18957	basal	3.32008e-06
	Slc38a4	ENSMUST00000023101	solute carrier family 38, member 4	2.18323	basal	3.56801e-05
	Map2k6	AK043482	mitogen-activated protein kinase kinase 6	2.16676	basal	6.84484e-05
	Lemd1	NM_001033250	LEM domain containing 1	2.16226	basal	0.000356759
	A2m	BC072642	alpha-2-macroglobulin	2.13682	basal	0.0001725
	Htr2a	AK053140	5-hydroxytryptamine (serotonin) receptor 2A	2.11443	basal	0.0215149
	Afap1l1	ENSMUST00000035734	actin filament associated protein 1-like 1	2.07518	basal	3.26267e-05
	Chst5	ENSMUST00000034430	carbohydrate (N-acetylglucosamine 6-O) sulfotransferase 5	2.04115	basal	0.000269802
	Hamp2	CA462400	hepcidin antimicrobial peptide 2	2.03184	basal	0.00152521
	Olfml3	AK143728	olfactomedin-like 3	2.0264	basal	0.000824345
	Olfr874	NM_146882	olfactory receptor 874	2.012	basal	0.00047641
	Olfr745	BC132579	olfactory receptor 745	2.00067	basal	0.00567832
	Dmp1	BC113753	dentin matrix protein 1	2.00063	basal	0.00103957
